# Supplementary material for: SDG712, a Putative H3K9-Specific Methyltransferase Encoding Gene, Delays Flowering through Repressing the Expression of Florigen Genes in Rice
Source: Rice (N Y). 2021 Aug 6;14:73. doi: 10.1186/s12284-021-00513-9 (PMC8346621; doi:10.1186/s12284-021-00513-9)
Supplement: Supplementary file 2 — Additional file 2: Supplemental Table 1. Global gene expressions in wild-type rice and hd1–3 mutant. [file 12284_2021_513_MOESM2_ESM.xlsx]

## Sheet: all
Supplemetnal Table 1 Global gene expressions in wild-type rice and hd1-3 mutant
Values are microarray signal intensities. The gene SDG712 is highlighted in yellow. LD,long day; SD,short day; Mut,hd1-3 mutant; FC,fold-change(mut vs WT)
MSU_Gene_ID	Affymetrix GeneChip ID	Annotation	LD_Mut	LD_WT	LD_log2FC	SD_Mut	SD_WT	SD_log2FC
LOC_Os06g38320	Os.19296.2.S1_at	expressed protein	0	2805.8	-3.44821	84.1	4413.9	-1.71499
LOC_Os12g24040	Os.6286.1.S1_at	glycosyl hydrolase family 9 protein, expressed	0	786.5	-2.89625	76.1	1270.4	-1.21723
LOC_Os06g38480	Os.54381.1.S1_at	retrotransposon protein, putative, unclassified, expressed	69.3	688.8	-0.991768	0	640.1	-2.80693
LOC_Os08g09290	OsAffx.29114.1.S1_at	expressed protein	0	690.5	-2.83979	105.5	943.4	-0.947806
LOC_Os07g48010	Os.2237.1.S1_at	peroxidase precursor, putative, expressed	147.8	1331.4	-0.952032	0	161	-2.20952
LOC_Os02g40770	Os.53850.1.S1_at	SET domain containing protein, expressed	0	912	-2.96047	86.9	704.1	-0.904262
LOC_Os11g37540	Os.55756.1.S1_at	protein phosphatase 2C, putative, expressed	116.6	794.2	-0.830069	0	779.9	-2.8926
LOC_Os11g11940	OsAffx.18811.1.S1_at	MLA10, putative, expressed	124.5	766.9	-0.786661	0	462.9	-2.66642
LOC_Os10g29650	Os.23790.1.S1_at	retrotransposon protein, putative, unclassified, expressed	0	476.3	-2.67879	48.7	298.9	-0.78062
LOC_Os06g30179	Os.26968.1.S1_at	cytochrome P450, putative, expressed	0	535.4	-2.72949	163.6	986.6	-0.778151
LOC_Os09g17810	Os.52715.1.S1_at	leucine zipper protein-like, putative, expressed	79.1	427.1	-0.727913	0	594.4	-2.77481
LOC_Os07g10030	OsAffx.28375.1.S1_at	expressed protein	44.2	232.6	-0.713334	0	203.6	-2.31091
LOC_Os01g28030	Os.22884.1.A1_at	peroxidase precursor, putative, expressed	85.6	435.7	-0.702665	0	381.4	-2.58252
LOC_Os04g31790	Os.49826.1.S1_at	expressed protein	538.6	86.1	0.792054	0	196.7	-2.29601
LOC_Os11g02100	Os.55595.1.S1_at	peroxidase precursor, putative, expressed	140.3	975	-0.839308	162	0	2.21219
LOC_Os11g42070	Os.50426.1.S1_at	Leucine Rich Repeat family protein, expressed	335.9	25.4	1.1059	299.2	0	2.47741
LOC_Os03g15230	OsAffx.27508.42.S1_s_at	DUF292 domain containing protein, expressed	334.2	0	2.5253	702.8	113.6	0.788265
LOC_Os06g21820	Os.26709.1.S1_at	jasmonate O-methyltransferase, putative, expressed	1253.3	107.3	1.06377	797.9	0	2.90249
LOC_Os02g32700	Os.20902.1.A1_at	autophagy-related protein, putative, expressed	678.9	109.4	0.789476	917.9	0	2.96327
LOC_Os11g39310	Os.50270.1.S1_at	NB-ARC domain containing protein, expressed	689	53.2	1.10485	994.6	0	2.99808
LOC_Os03g19436	Os.1478.1.S1_at	expressed protein	165.6	959.1	-0.760641	2839.4	0	3.45338
LOC_Os06g07350	Os.14314.1.S1_at	RNA-binding motif protein, putative, expressed	3606.4	84.9	1.6232	4246.3	0	3.62811
LOC_Os02g40240	Os.40418.1.S1_at	receptor kinase, putative, expressed	125.8	19068.9	-2.17723	84.5	9925	-2.06481
LOC_Os09g29270	Os.51207.1.S1_s_at	expressed protein	91.2	4367.1	-1.67556	136.5	3943	-1.45763
LOC_Os06g38294	Os.11807.1.S1_at	peptide transporter PTR2, putative, expressed	61	1476.5	-1.37714	50.6	1451.6	-1.4495
LOC_Os06g27760	Os.36369.1.S1_at	peptide methionine sulfoxide reductase msrB, putative, expressed	109.1	5357.3	-1.68724	1195.1	10397.6	-0.939207
LOC_Os04g02640	Os.50130.1.S1_at	3-ketoacyl-CoA synthase 6, putative, expressed	285.6	3412.4	-1.07591	124.4	1890.4	-1.17849
LOC_Os09g17329	Os.27811.1.S1_at	expressed protein	357.2	7637.1	-1.32886	209.8	1662	-0.897022
LOC_Os03g12280	OsAffx.25067.1.S1_at	expressed protein	115.8	2361.9	-1.306	272.5	2088.2	-0.883023
LOC_Os05g48030	Os.50851.1.S1_at	anti-silencing protein, ASF1-like domain containing protein, expressed	243.6	2035.4	-0.920407	130.7	1774.5	-1.12973
LOC_Os06g16300	Os.17322.1.S1_at	BRASSINOSTEROID INSENSITIVE 1-associated receptor kinase 1 precursor, putative, expressed	101.2	2001.5	-1.29212	406.7	2232.6	-0.738665
LOC_Os01g02790	OsAffx.23090.9.S1_x_at	protein kinase domain containing protein, expressed	63.7	647.2	-1.0008	162.7	1099.5	-0.827541
LOC_Os04g57310	Os.15283.1.S1_at	thiol-disulphide oxidoreductase DCC, putative, expressed	313	1818.5	-0.763022	1193.9	7085.9	-0.773125
LOC_Os06g18000	Os.11183.1.S1_s_at	protein kinase domain containing protein, expressed	1814.2	334.8	0.732844	2204.3	362.8	0.782605
LOC_Os06g21240	Os.49281.1.S1_s_at	glycine rich protein family protein, putative, expressed	1120.3	169.7	0.817488	1104.1	190.3	0.761687
LOC_Os06g20200	Os.22197.1.S1_at	gibberellin receptor GID1L2, putative, expressed	1979.1	310	0.803927	1320.8	101.9	1.10875
LOC_Os10g35530	Os.46591.1.S1_x_at	hydrolase, alpha/beta fold family domain containing protein, expressed	1531.2	182.8	0.92097	2065.5	173.8	1.07269
LOC_Os06g29730	Os.28011.1.S1_at	RALFL28 - Rapid ALkalinization Factor RALF family protein precursor, expressed	15954.9	2145	0.871292	4278.8	290.2	1.16723
LOC_Os01g60920	Os.50407.1.S1_at	OsFBX30 - F-box domain containing protein, expressed	1010.6	126.2	0.900522	1829.5	116.8	1.19142
LOC_Os07g03040	Os.32889.1.S1_at	expressed protein	2041.5	183.6	1.04393	2541.9	162.8	1.19102
LOC_Os05g18740	Os.46500.2.S1_at	retrotransposon protein, putative, unclassified, expressed	1794.1	178.6	0.999782	2364	97.6	1.37995
LOC_Os04g48870	Os.24786.1.S1_s_at	nitrilase-associated protein, putative, expressed	2237.8	125.7	1.24724	1808.1	92.2	1.28805
LOC_Os06g21270	Os.49289.1.S1_at	glycine rich protein family protein, putative, expressed	6111.4	152.8	1.59926	3192	35.3	1.94429
LOC_Os10g42020	Os.16615.1.S1_at	RALFL29 - Rapid ALkalinization Factor RALF family protein precursor, expressed	21282.2	158.8	2.12446	13444.3	54.1	2.38742
LOC_Os12g24084	Os.57319.1.S1_at	expressed protein	0	157.6	-2.2003	49.2	233.3	-0.669069
LOC_Os03g36530	Os.56169.1.S1_at	FAD-binding and arabino-lactone oxidase domains containing protein, putative, expressed	0	130.2	-2.11793	144.4	551.9	-0.580082
LOC_Os03g55460	OsAffx.25720.1.S1_at	expressed protein	0	129.1	-2.11428	64.1	182.8	-0.450765
LOC_Os11g37220	OsAffx.19210.1.S1_x_at	#N/A	0	145.7	-2.16643	102	265.2	-0.412371
LOC_Os11g15340	Os.27506.1.A1_at	SAM dependent carboxyl methyltransferase family protein, putative, expressed	0	93.9	-1.97727	66.4	163.6	-0.38777
LOC_Os01g68740	Os.27169.1.S1_s_at	keratin, type I cytoskeletal 9, putative, expressed	0	404.5	-2.60799	555	1266.8	-0.357976
LOC_Os01g02780	Os.45516.2.S1_x_at	TAK33, putative, expressed	0	401.8	-2.60509	156.4	357	-0.356878
LOC_Os06g16370	Os.1189.1.S1_at	CCT/B-box zinc finger protein, putative, expressed	0	89.3	-1.95569	60.5	141.5	-0.36494
LOC_Os03g38250	OsAffx.13230.1.S1_at	disease resistance RPP13-like protein 1, putative, expressed	0	58.8	-1.7767	34.4	70.9	-0.307726
LOC_Os02g41790	OsAffx.24673.1.S1_at	transposon protein, putative, Ac/Ds sub-class	0	36.5	-1.57403	49.1	24	0.301898
LOC_Os09g36500	Os.9138.1.S1_at	zinc finger, C3HC4 type domain containing protein, expressed	0	43.9	-1.65225	65.6	31.6	0.310257
LOC_Os01g73830	OsAffx.24034.1.S1_x_at	expressed protein	0	67.5	-1.83569	116.7	49.4	0.368346
LOC_Os12g07300	Os.10295.1.S1_at	N-acetyltransferase 10, putative, expressed	0	146.2	-2.16791	141.8	52.7	0.424754
LOC_Os03g22680	Os.49023.1.S1_x_at	RING finger and CHY zinc finger domain-containing protein 1, putative, expressed	0	155.1	-2.1934	345.4	119.4	0.458951
LOC_Os09g23220	Os.47986.2.A1_x_at	glycosyl hydrolases family 16, putative, expressed	0	45.7	-1.66932	113.3	27.8	0.598654
LOC_Os08g43450	Os.52913.1.A1_at	MYB-like protein 1, putative, expressed	41	0	1.62325	118.9	57.2	0.313896
LOC_Os08g08980	Os.2209.1.S1_at	cupin domain containing protein, expressed	42.6	0	1.63949	227.4	109.5	0.315334
LOC_Os02g17370	Os.9047.1.S1_at	expressed protein	46.2	0	1.67394	86.5	33.2	0.407982
LOC_Os01g06050	Os.54577.1.S1_at	expressed protein	51.3	0	1.7185	68.4	25.4	0.419756
LOC_Os12g38010	OsAffx.7826.2.S1_at	metallothionein, putative, expressed	60.7	0	1.79029	263.7	81.7	0.505248
LOC_Os10g08610	OsAffx.20714.1.S1_at	expressed protein	64.8	0	1.81823	64.8	132.1	-0.305952
LOC_Os04g31240	Os.10063.2.S1_at	hydrolase, alpha/beta fold family protein, putative, expressed	70.7	0	1.85552	44.5	91.5	-0.30813
LOC_Os02g18880	OsAffx.12108.1.S1_at	calcineurin B, putative, expressed	68.9	0	1.84448	113.9	46.9	0.379985
LOC_Os08g02909	OsAffx.16798.1.S1_s_at	expressed protein	74.8	0	1.87967	119.2	58.2	0.307583
LOC_Os03g61270	Os.38099.1.S1_at	OsMan04 - Endo-Beta-Mannanase, expressed	85.9	0	1.93902	258	84.1	0.48337
LOC_Os09g26890	OsAffx.17915.1.S1_x_at	expressed protein	103.8	0	2.02036	138.5	280.5	-0.304904
LOC_Os06g27860	OsAffx.4947.1.S1_at	poor homologous synapsis 1 protein, putative, expressed	123.4	0	2.09482	103.4	218.6	-0.322932
LOC_Os07g36870	OsAffx.5553.1.S1_at	OsFBX252 - F-box domain containing protein, expressed	136	0	2.13672	101.8	219.7	-0.331809
LOC_Os05g49630	Os.53361.1.S1_at	expressed protein	144.6	0	2.16316	108.6	39.1	0.436666
LOC_Os05g12640	Os.28427.1.S2_a_at	BURP domain containing protein, expressed	173.4	0	2.24155	1362.1	612.6	0.346642
LOC_Os06g08890	OsAffx.4774.1.S1_at	glutamate receptor 3.4 precursor, putative, expressed	188.3	0	2.27715	188.1	87.1	0.331716
LOC_Os06g24490	Os.53277.1.S1_at	expressed protein	225.6	0	2.35526	438.7	213.7	0.311324
LOC_Os03g11614	Os.10941.1.S1_at	OsMADS1 - MADS-box family gene with MIKCc type-box, expressed	237.2	0	2.37694	296	71.7	0.611222
LOC_Os02g18810	Os.54169.1.S1_at	pentatricopeptide, putative, expressed	313.4	0	2.49748	157.9	330.8	-0.319752
LOC_Os02g40410	Os.51371.1.S1_at	expressed protein	318.4	0	2.50433	212.4	101.9	0.316779
LOC_Os09g25139	Os.27861.1.S1_a_at	#N/A	588.3	0	2.77034	406.3	121.2	0.522843
LOC_Os06g06320	Os.13026.1.S1_at	osFTL2 FT-Like2 homologous to Flowering Locus T gene; contains Pfam profile PF01161: Phosphatidylethanolamine-binding protein, expressed	700.4	0	2.84597	1116.3	295.1	0.576731
LOC_Os08g15650	Os.49502.1.S1_at	expressed protein	130.1	1196.9	-0.960818	152	640.4	-0.622438
LOC_Os04g49757	Os.20614.2.S1_at	purine permease, putative, expressed	183.7	1243.6	-0.828563	196	875.9	-0.648484
LOC_Os11g11890	OsAffx.18809.1.S1_at	protein kinase domain containing protein, expressed	360.8	1910.2	-0.722838	221	1001.9	-0.654905
LOC_Os07g09970	Os.9151.1.S1_at	LTPL84 - Protease inhibitor/seed storage/LTP family protein precursor, expressed	934.7	4753.6	-0.705977	1074.7	3748.7	-0.542305
LOC_Os09g18360	Os.19031.1.A1_at	expressed protein	40.8	242	-0.76443	119	309.2	-0.412461
LOC_Os09g24720	OsAffx.6388.1.A1_x_at	expressed protein	79.4	422.2	-0.72129	130.4	327.3	-0.397676
LOC_Os04g02620	Os.27281.1.S1_at	oxidoreductase, short chain dehydrogenase/reductase family, putative, expressed	1345.9	120.4	1.04512	950.5	245.2	0.587121
LOC_Os07g35340	Os.31858.3.S1_x_at	TKL_IRAK_DUF26-lc.14 - DUF26 kinases have homology to DUF26 containing loci, expressed	74.6	357.7	-0.67621	0	130.1	-2.1176
LOC_Os06g25010	OsAffx.27816.1.S1_at	glycosyl hydrolase, putative, expressed	225.7	919.3	-0.608478	0	369.2	-2.56844
LOC_Os01g57599	Os.11595.1.S2_at	retrotransposon protein, putative, unclassified, expressed	115.3	448.2	-0.58686	0	364.7	-2.56312
LOC_Os06g34830	Os.51683.1.S1_at	amino acid permease family protein, putative, expressed	104.1	407.6	-0.589696	0	161.8	-2.21165
LOC_Os12g17430	Os.27538.1.S1_at	NBS-LRR disease resistance protein, putative, expressed	89	359.3	-0.602422	0	61.7	-1.79727
LOC_Os07g30240	Os.52801.1.S1_at	mutS family domain IV containing protein, expressed	68	234.8	-0.533695	0	326.5	-2.51521
LOC_Os07g45300	OsAffx.10304.2.S1_at	tim44-like domain containing protein, expressed	53.1	185	-0.536316	0	67.8	-1.83759
LOC_Os07g36530	OsAffx.28781.1.S1_at	OsFBX249 - F-box domain containing protein, expressed	42.5	139.5	-0.509187	0	88.2	-1.95036
LOC_Os04g49270	OsAffx.14339.1.S1_at	tRNA-splicing endonuclease positive effector-related, putative, expressed	32.5	88.9	-0.428715	0	64.2	-1.81425
LOC_Os10g40420	Os.26482.1.S1_at	LTPL138 - Protease inhibitor/seed storage/LTP family protein precursor, expressed	378.3	976.9	-0.411312	0	1209.1	-3.08282
LOC_Os12g12390	Os.27497.1.S1_at	transposon protein, putative, CACTA, En/Spm sub-class, expressed	104.3	269.4	-0.409578	0	154.5	-2.19173
LOC_Os11g37660	OsAffx.7329.1.S1_at	vegetative storage protein, putative, expressed	43.4	110.6	-0.400281	0	57.8	-1.76938
LOC_Os12g29350	Os.24637.1.S1_at	ATP binding protein, putative, expressed	43.5	111.3	-0.40202	0	42.8	-1.64147
LOC_Os01g02840	OsAffx.23090.3.S1_x_at	resistance-related receptor-like kinase, putative, expressed	86.4	208.5	-0.379673	0	235.7	-2.3742
LOC_Os07g16400	Os.38751.1.A1_at	retrotransposon protein, putative, Ty3-gypsy subclass, expressed	50.4	122.6	-0.381055	0	112.5	-2.055
LOC_Os08g05340	Os.53862.1.S1_at	expressed protein	18.6	46.6	-0.385351	0	57.9	-1.77012
LOC_Os06g35970	Os.11445.1.S1_at	meiosis 5, putative, expressed	811.9	1892.9	-0.36732	0	1106.5	-3.04434
LOC_Os04g27670	OsAffx.3920.1.S1_s_at	terpene synthase family, metal binding domain containing protein, expressed	216.1	505.2	-0.367662	0	146.7	-2.16938
LOC_Os02g20540	Os.14430.1.S1_at	fasciclin domain containing protein, expressed	247.7	555.6	-0.349867	0	373.7	-2.57368
LOC_Os01g49820	Os.20321.1.S1_at	lipid phosphatase protein, putative, expressed	96.8	220.2	-0.354446	0	75.6	-1.88423
LOC_Os02g38040	Os.52931.1.S1_at	leucine-rich repeat family protein, putative, expressed	52.6	119.7	-0.352542	0	85.6	-1.93752
LOC_Os01g36540	OsAffx.23530.1.S1_at	pentatricopeptide, putative, expressed	58.7	130.1	-0.341628	0	97.9	-1.9952
LOC_Os01g26390	Os.36236.1.S1_at	TKL_IRAK_DUF26-lh.1 - DUF26 kinases have homology to DUF26 containing loci, expressed	44.8	98.8	-0.338265	0	50.3	-1.71012
LOC_Os08g01030	OsAffx.28968.1.S1_at	metal cation transporter, putative, expressed	42.6	91.7	-0.327593	0	88.9	-1.95376
LOC_Os05g28730	Os.22596.1.S1_at	zinc finger, C3HC4 type domain containing protein, expressed	56.9	120.7	-0.322612	0	146.8	-2.16967
LOC_Os07g41170	OsAffx.5590.1.S1_at	expressed protein	69.5	146.1	-0.319424	0	110.6	-2.04766
LOC_Os05g18650	OsAffx.4371.1.S1_at	expressed protein	96.9	196.5	-0.304784	0	178.6	-2.25431
LOC_Os04g18980	Os.9209.2.S1_at	retrotransposon protein, putative, unclassified, expressed	121.4	245.9	-0.30474	0	145.4	-2.16554
LOC_Os09g38850	Os.25404.1.A1_at	OsWAK91 - OsWAK receptor-like protein kinase, expressed	34.6	70.9	-0.305279	0	39.5	-1.60746
LOC_Os11g30810	Os.5230.1.S1_at	sulfotransferase domain containing protein, expressed	282.2	129.3	0.337149	0	91.8	-1.96755
LOC_Os05g11210	OsAffx.26826.1.S1_at	lachrymatory factor synthase, putative, expressed	1617	717.2	0.352733	0	254.2	-2.40688
LOC_Os03g52370	Os.16532.1.S1_at	PIII4 - Proteinase inhibitor II family protein precursor, expressed	346.7	151.9	0.356797	0	142.2	-2.15594
LOC_Os06g44260	Os.17228.1.S1_at	synthase, putative, expressed	176.2	73.9	0.373982	0	103	-2.01703
LOC_Os03g11490	Os.53853.1.S1_at	expressed protein	75.9	29.5	0.401627	0	61.2	-1.79379
LOC_Os04g40140	Os.23932.1.A1_at	expressed protein	46.6	95.7	-0.30782	39.6	0	1.60853
LOC_Os04g52910	OsAffx.14385.1.S1_at	hypothetical protein	27.5	64.6	-0.362059	50.5	0	1.71181
LOC_Os03g06760	Os.34216.1.S1_x_at	exocyst complex component 6, putative, expressed	63.9	135.6	-0.323206	59	0	1.77815
LOC_Os06g11400	Os.14423.1.S1_at	expressed protein	130.7	57.6	0.351688	67.6	0	1.83632
LOC_Os09g02250	Os.54641.1.S1_at	transposon protein, putative, unclassified, expressed	30.4	113.5	-0.561876	71.7	0	1.86153
LOC_Os06g38830	OsAffx.15825.1.S1_at	receptor-like protein kinase precursor, putative, expressed	109.9	274.8	-0.395663	80	0	1.90849
LOC_Os02g36110	Os.19393.1.S1_at	cytochrome P450, putative, expressed	107.5	280.8	-0.414511	85	0	1.9345
LOC_Os03g21970	Os.53575.1.S1_s_at	basic helix-loop-helix domain containing protein, expressed	80.5	38	0.320093	83.8	0	1.9284
LOC_Os05g11414	Os.48040.1.A1_at	OsMADS58 - MADS-box family gene with MIKCc type-box, expressed	56.4	26.8	0.314867	103.2	0	2.01787
LOC_Os04g57130	Os.55340.1.S1_at	dirigent-like protein pDIR17, putative, expressed	198	83.9	0.369945	105.5	0	2.02735
LOC_Os09g08130	Os.50903.1.S1_at	indole-3-glycerol phosphate synthase, chloroplast precursor, putative, expressed	244.6	1044.5	-0.629096	114.7	0	2.06333
LOC_Os02g13460	OsAffx.12018.1.S1_at	receptor-like protein kinase 2 precursor, putative, expressed	126.2	303.6	-0.379243	114.6	0	2.06296
LOC_Os03g61500	Os.34496.1.S1_at	uncharacterized Cys-rich domain containing protein, putative, expressed	848	1728.4	-0.308988	117.7	0	2.07445
LOC_Os01g15340	Os.487.1.S1_at	flowering promoting factor-like 1, putative, expressed	403	184.4	0.338272	131.8	0	2.1232
LOC_Os04g54310	Os.6764.1.S1_at	expressed protein	289.6	114.9	0.399212	148.8	0	2.17551
LOC_Os06g11830	Os.20614.3.S1_x_at	hAT dimerisation domain-containing protein, putative, expressed	256.2	54.1	0.669119	161.4	0	2.21059
LOC_Os11g37950	Os.20230.1.S1_at	WIP3 - Wound-induced protein precursor, expressed	950.5	401.3	0.373859	183.6	0	2.26623
LOC_Os10g40480	OsAffx.18589.1.S1_s_at	LTPL143 - Protease inhibitor/seed storage/LTP family protein precursor, expressed	40.5	185.7	-0.653096	197.7	0	2.2982
LOC_Os07g41600	Os.6242.1.S1_s_at	proline-rich protein, putative, expressed	274.6	134.3	0.308981	230.5	0	2.36455
LOC_Os10g25400	Os.46844.1.S1_at	GDSL-like lipase/acylhydrolase, putative, expressed	399.7	160	0.395993	262.9	0	2.42144
LOC_Os12g04880	Os.51897.1.S1_x_at	retrotransposon protein, putative, unclassified, expressed	162.5	341.5	-0.321143	297.6	0	2.47509
LOC_Os07g03710	Os.323.1.S1_at	SCP-like extracellular protein, expressed	1812.3	879.4	0.31379	332.2	0	2.5227
LOC_Os06g51050	Os.51172.1.S1_x_at	CHIT7 - Chitinase family protein precursor, expressed	1924.5	532.7	0.557246	330.7	0	2.52075
LOC_Os04g32890	Os.46500.1.S1_at	retrotransposon protein, putative, unclassified, expressed	329.1	129.6	0.402702	338.6	0	2.53097
LOC_Os01g73200	Os.16558.1.S1_at	peroxidase precursor, putative, expressed	755.9	2225.5	-0.468584	349	0	2.54407
LOC_Os06g35200	Os.12656.1.S1_s_at	receptor-like kinase, putative, expressed	440.6	177.3	0.393878	449.9	0	2.65408
LOC_Os03g11210	Os.9875.1.S1_at	DUF538 domain containing protein, putative, expressed	306.1	85	0.552781	476.2	0	2.6787
LOC_Os11g47030	OsAffx.19418.1.S1_at	receptor protein kinase, putative, expressed	401.8	98.9	0.605524	558.8	0	2.74803
LOC_Os12g21940	Os.54717.1.S1_at	expressed protein	463.5	207.2	0.348505	584.4	0	2.76745
LOC_Os05g09740	Os.7187.1.S1_at	HAD superfamily phosphatase, putative, expressed	401.2	1990.7	-0.694782	110.7	1771.3	-1.20048
LOC_Os01g65240	Os.31886.1.S1_at	transposon protein, putative, Pong sub-class, expressed	84.5	417	-0.68921	180.5	1423.6	-0.894816
LOC_Os11g10090	Os.52659.1.S1_at	transposon protein, putative, CACTA, En/Spm sub-class, expressed	125.9	592.1	-0.669666	94.3	578.8	-0.784185
LOC_Os03g01940	Os.7327.1.S2_a_at	expressed protein	320.6	1149.6	-0.553608	142.4	1182.1	-0.916472
LOC_Os05g05390	OsAffx.14556.1.S1_at	expressed protein	377.5	1638.9	-0.636751	312.5	1826	-0.765501
LOC_Os01g02810	OsAffx.23090.2.S1_x_at	resistance-related receptor-like kinase, putative, expressed	186	870.5	-0.668426	207.6	1054.7	-0.704226
LOC_Os08g25050	Os.37577.1.S1_s_at	PIF-like orf1, putative, expressed	301.7	976.5	-0.509104	213.2	1077.9	-0.702162
LOC_Os02g40260	Os.4614.2.S1_x_at	uncharacterized protein At4g06744 precursor, putative, expressed	1172.8	2779.7	-0.37456	269.4	2110.4	-0.892564
LOC_Os10g05980	Os.11398.1.S1_at	POEI13 - Pollen Ole e I allergen and extensin family protein precursor, expressed	616.6	1282.2	-0.317587	421.6	2437.8	-0.761247
LOC_Os10g28350	Os.4766.1.S1_at	1,2-dihydroxy-3-keto-5-methylthiopentene dioxygenase protein, putative, expressed	1482	607.8	0.386667	1269.5	174	0.860937
LOC_Os07g30220	Os.15994.1.S1_at	expressed protein	1135.1	303.6	0.571687	1198.4	177.7	0.826839
LOC_Os07g23120	Os.32488.1.S1_at	expressed protein	1248.2	5856.6	-0.671088	3262.4	12760.9	-0.592245
LOC_Os12g18729	Os.22682.1.S1_a_at	expressed protein	1259.6	4779	-0.578851	1083.9	5230.7	-0.683253
LOC_Os06g16330	Os.20348.1.S1_at	BRASSINOSTEROID INSENSITIVE 1-associated receptor kinase 1 precursor, putative, expressed	132.4	536.4	-0.605142	127.4	480.7	-0.574212
LOC_Os08g31910	Os.20810.4.S1_at	expressed protein	122.6	371.7	-0.479341	107.4	482.7	-0.649547
LOC_Os07g33620	Os.20627.2.S1_at	cytochrome P450 domain containing protein, expressed	52.6	201.9	-0.578117	60.3	194.3	-0.503242
LOC_Os01g05130	Os.17736.1.S1_at	expressed protein	464.4	1333.5	-0.457492	389	1684.4	-0.635638
LOC_Os07g11490	Os.18191.1.S1_at	expressed protein	105	318.7	-0.479437	68.4	268.3	-0.588877
LOC_Os11g34850	Os.27616.1.S1_at	maf, putative, expressed	222.9	625.8	-0.447075	137.9	595.8	-0.633127
LOC_Os10g21860	Os.46835.1.S1_at	expressed protein	155.6	531	-0.53112	307.8	1027.9	-0.522696
LOC_Os01g03549	Os.50498.1.S1_at	multi-copper oxidase type I family protein, putative, expressed	1654.3	4706.9	-0.453951	1147.9	4479.8	-0.591073
LOC_Os03g12530	Os.34767.2.S1_s_at	cation efflux family protein, putative, expressed	557	1807.8	-0.510756	1024	3381	-0.51845
LOC_Os12g30120	Os.26869.1.A1_at	retrotransposon protein, putative, unclassified, expressed	106.2	295.5	-0.44183	84.3	336	-0.596681
LOC_Os08g10310	Os.27804.1.S1_at	SHR5-receptor-like kinase, putative, expressed	396.2	1409.4	-0.550333	516.1	1523.7	-0.46961
LOC_Os02g06770	Os.53124.1.S1_at	expressed protein	215.7	930.8	-0.633464	312.2	797.1	-0.406236
LOC_Os07g25050	Os.6645.1.S1_at	thionin-like peptide, putative, expressed	247.1	593.1	-0.379233	91.2	428.4	-0.668131
LOC_Os06g28194	Os.17494.2.S1_at	expressed protein	1174	3166.4	-0.430665	630.9	2177.6	-0.537529
LOC_Os05g33120	Os.51693.1.S1_at	retrotransposon protein, putative, unclassified, expressed	173.6	546	-0.495943	122.9	354	-0.457157
LOC_Os08g31830	Os.36859.1.S1_at	UPF0041 domain containing protein, putative, expressed	519.2	1439.4	-0.442313	490.8	1556.3	-0.500584
LOC_Os07g17970	Os.15398.1.S1_at	AMP-binding domain containing protein, expressed	228.8	466.8	-0.30871	203.9	967.9	-0.674737
LOC_Os12g28137	Os.26889.1.S1_at	ATPase 3, putative, expressed	645.4	1785.2	-0.441429	965.1	2764.7	-0.456783
LOC_Os10g05970	Os.8385.1.S1_s_at	POEI12 - Pollen Ole e I allergen and extensin family protein precursor, expressed	1679.1	3874.5	-0.362993	1520.7	5240.3	-0.53711
LOC_Os01g02830	Os.35772.1.S1_at	receptor-like kinase ARK1AS, putative, expressed	522.9	1353.9	-0.412659	253.5	727.9	-0.45698
LOC_Os09g16950	Os.26900.1.A1_at	cysteine-rich receptor-like protein kinase 25 precursor, putative, expressed	130.2	436.6	-0.523143	174.9	386.9	-0.343454
LOC_Os01g05540	Os.38296.1.S1_at	expressed protein	783.1	2475.1	-0.499397	940.7	2151.2	-0.35897
LOC_Os06g35960	Os.10570.1.S1_at	HSF-type DNA-binding domain containing protein, expressed	241.2	681.1	-0.449674	589.4	1455.5	-0.392164
LOC_Os03g23770	OsAffx.31869.3.S1_s_at	retrotransposon protein, putative, unclassified, expressed	229.4	640	-0.444376	111.8	277.1	-0.391892
LOC_Os06g08570	OsAffx.15314.1.S1_at	PPR repeat domain containing protein, putative, expressed	302.9	641.2	-0.32494	219.3	740.3	-0.52698
LOC_Os04g06850	Os.54172.1.S1_at	expressed protein	140.4	325.7	-0.3637	94.8	279.6	-0.466722
LOC_Os11g02240	Os.1310.1.S1_a_at	CAMK_KIN1/SNF1/Nim1_like.4 - CAMK includes calcium/calmodulin depedent protein kinases, expressed	405	876.1	-0.334523	925.3	2838.6	-0.486506
LOC_Os05g36930	Os.27331.1.S1_at	histone deacetylase, putative, expressed	101.2	263.2	-0.412482	119.7	294.6	-0.388997
LOC_Os01g25240	OsAffx.8871.1.S1_at	expressed protein	116.7	338.8	-0.460447	132.9	294.6	-0.343924
LOC_Os06g21550	OsAffx.15537.1.S1_at	thioredoxin domain-containing protein 17, putative, expressed	1570.3	3797.9	-0.383399	1052.2	2637.1	-0.39878
LOC_Os06g16030	OsAffx.27662.1.S1_at	amidase family protein, putative, expressed	94.8	277.8	-0.463927	71.4	151.2	-0.322676
LOC_Os11g38030	Os.49393.1.S1_at	CDK5RAP1, putative, expressed	416	929.3	-0.348487	276	725.1	-0.418517
LOC_Os10g05750	Os.8203.1.S1_at	POEI3 - Pollen Ole e I allergen and extensin family protein precursor, expressed	216.5	477.3	-0.342241	242.9	640.3	-0.419849
LOC_Os08g15080	Os.26996.1.S1_at	proline rich protein 3, putative, expressed	269.3	610.7	-0.354692	156.6	387.8	-0.39217
LOC_Os01g73020	Os.14648.1.S1_at	#N/A	922.5	2257.1	-0.388306	907.3	1950.8	-0.332206
LOC_Os01g49320	Os.17479.1.S1_at	glycosyl hydrolase, putative, expressed	470.9	1027.3	-0.33827	543.2	1271.2	-0.368797
LOC_Os08g43390	Os.17180.1.S1_at	cytochrome P450, putative, expressed	1411.2	3161.5	-0.350134	529.6	1187.9	-0.350378
LOC_Os11g09280	Os.10985.1.S1_at	OsPDIL1-1 protein disulfide isomerase PDIL1-1, expressed	2971.6	7387.5	-0.39542	1563.9	3135.3	-0.301931
LOC_Os12g38760	Os.8256.1.S1_at	nucleotide pyrophosphatase/phosphodiesterase, putative, expressed	327.1	684.3	-0.319875	176.4	398.8	-0.352889
LOC_Os11g38020	Os.24711.1.A1_at	GTPase of unknown function domain containing protein, putative, expressed	1157.5	2336.1	-0.304781	1141.2	2595.4	-0.356629
LOC_Os06g44180	Os.51814.1.S1_at	NAD dependent epimerase/dehydratase family protein, putative, expressed	938.8	1941.8	-0.315393	597.8	1313.7	-0.341545
LOC_Os06g43044	Os.50788.1.A1_at	GDSL-like lipase/acylhydrolase, putative, expressed	46.5	101.1	-0.332332	66	138.2	-0.317564
LOC_Os06g34440	Os.14566.1.S1_at	dnaJ domain containing protein, expressed	167.8	345.8	-0.312707	160.6	346.1	-0.332013
LOC_Os01g32610	Os.5711.1.S1_at	expressed protein	73.5	158.9	-0.331692	63.1	128	-0.303732
LOC_Os09g35030	Os.14125.1.S1_at	dehydration-responsive element-binding protein, putative, expressed	401.7	844	-0.321875	107.3	216.6	-0.30303
LOC_Os02g45520	Os.18559.1.S1_at	uncharacterized membrane protein, putative, expressed	925.9	1900.1	-0.311972	2094.8	4300.1	-0.31223
LOC_Os02g54254	Os.13781.1.S2_at	saccharopine dehydrogenase, putative, expressed	543.7	1113.5	-0.310923	763.6	380.1	0.302395
LOC_Os08g39730	Os.14951.1.S1_at	cytochrome P450, putative, expressed	50.8	103.7	-0.305617	208.2	101.4	0.310262
LOC_Os05g03920	Os.27043.1.A1_at	TKL_IRAK_DUF26-lf.3 - DUF26 kinases have homology to DUF26 containing loci, expressed	97.3	199.2	-0.308911	634.9	305.3	0.317242
LOC_Os10g38470	Os.5441.1.S1_at	glutathione S-transferase, putative, expressed	254.7	828.3	-0.510981	954.9	373.4	0.407077
LOC_Os01g16130	Os.21810.1.S1_at	retrotransposon protein, putative, unclassified, expressed	1175.5	454.8	0.411818	663.2	1450.1	-0.339398
LOC_Os07g48020	Os.22086.1.S1_at	peroxidase precursor, putative, expressed	3413.7	9289.7	-0.434696	3935.4	1434.9	0.437975
LOC_Os01g49150	OsAffx.23723.2.S1_at	anti-silencing protein, ASF1-like domain containing protein, expressed	50.5	112.7	-0.343953	101.5	33.3	0.47543
LOC_Os07g48050	Os.57547.1.S1_at	peroxidase precursor, putative, expressed	77.8	158.8	-0.307051	65.2	20	0.498639
LOC_Os01g62850	Os.19137.1.S1_at	membrane associated DUF588 domain containing protein, putative, expressed	392.2	191	0.311312	539.5	265.7	0.306773
LOC_Os06g15620	Os.18395.1.S1_s_at	GASR7 - Gibberellin-regulated GASA/GAST/Snakin family protein precursor, expressed	569.5	276	0.313776	368.5	181.5	0.306352
LOC_Os01g65460	Os.42688.1.S1_x_at	beta-galactosidase precursor, putative, expressed	202.8	97.9	0.314008	135.8	66	0.310011
LOC_Os03g13200	Os.9893.1.S1_at	peroxidase precursor, putative, expressed	2168	959.4	0.353807	1754.5	852.7	0.313096
LOC_Os06g30950	Os.35365.1.S1_at	transporter-related, putative, expressed	4279.5	1827.2	0.369471	2451.9	1219.9	0.303
LOC_Os06g33930	OsAffx.15718.1.S1_at	Divergent PAP2 family domain containing protein, expressed	1280.2	540.7	0.373858	1174	579.2	0.30646
LOC_Os11g47760	Os.14.1.S1_x_at	DnaK family protein, putative, expressed	12275.7	5830.6	0.323294	13060.3	5643.6	0.364353
LOC_Os11g33330	Os.7486.1.S1_at	peptidase, M24 family protein, putative, expressed	5313	2634.6	0.304542	4556.2	1863.4	0.388159
LOC_Os05g04500	Os.47625.1.A1_s_at	peroxidase precursor, putative, expressed	8756.8	3759.2	0.367184	6969.1	3264.3	0.329316
LOC_Os10g11270	Os.46538.1.S1_at	sulfotransferase domain containing protein, expressed	792.8	352.3	0.351567	349.8	156	0.34916
LOC_Os01g05530	Os.38086.1.S1_at	expressed protein	348.9	140.9	0.391962	147.1	70.8	0.314431
LOC_Os02g22070	Os.24578.1.A1_at	expressed protein	401.2	182.3	0.34128	400.3	167.3	0.377385
LOC_Os11g47680	OsAffx.19428.1.S1_s_at	thaumatin family domain containing protein, expressed	645.2	250.9	0.409139	1014	498.4	0.308018
LOC_Os11g42550	Os.7850.1.S1_at	dirigent, putative, expressed	20151.1	9947.3	0.306571	15531.8	5957.6	0.416106
LOC_Os01g64250	OsAffx.23912.1.S1_at	hemerythrin family protein, expressed	256.6	126.7	0.304755	107.5	40	0.422646
LOC_Os03g14990	Os.17891.1.S1_at	chorismate synthase 2, chloroplast precursor, putative, expressed	2000.1	801.1	0.39704	1743.4	722.7	0.382088
LOC_Os09g34250	Os.48216.1.S1_at	UDP-glucoronosyl and UDP-glucosyl transferase domain containing protein, expressed	882.6	438.4	0.303396	1093.1	353.9	0.488951
LOC_Os11g29840	Os.27186.1.S1_at	expressed protein	749.6	239.2	0.494836	749.3	356.7	0.321716
LOC_Os07g18750	Os.11212.1.S1_at	LTPL42 - Protease inhibitor/seed storage/LTP family protein precursor, expressed	378.9	166.2	0.356433	1120.2	377.3	0.471847
LOC_Os03g22210	Os.52493.1.A1_at	POEI46 - Pollen Ole e I allergen and extensin family protein precursor, expressed	6516.1	2915.5	0.349192	5662.5	1867.2	0.481662
LOC_Os07g33860	Os.22631.2.S1_s_at	60S ribosomal protein L44, putative, expressed	13923.7	5251.3	0.423436	12122.2	4528.4	0.427577
LOC_Os06g20090	Os.38062.1.S1_at	NUP155, putative, expressed	1006.9	333.8	0.478632	664.9	286	0.365527
LOC_Os10g41999	Os.46616.1.S1_x_at	RALFL27 - Rapid ALkalinization Factor RALF family protein precursor, expressed	10273.6	3588	0.456791	5050.9	1982.2	0.406088
LOC_Os01g41950	Os.30203.1.S1_at	expressed protein	212.5	102.5	0.314458	301.4	87.2	0.535113
LOC_Os02g40860	Os.27664.1.S1_at	CK1_CaseinKinase_1.5 - CK1 includes the casein kinase 1 kinases, expressed	2760.9	1071.3	0.410892	2711.6	914	0.471965
LOC_Os05g09724	Os.24865.1.A1_at	HAD superfamily phosphatase, putative, expressed	3312.4	1584.9	0.319998	5948.3	1721.2	0.538382
LOC_Os06g06210	Os.14672.1.S2_at	expressed protein	565.7	199.5	0.451239	557.7	202.6	0.438401
LOC_Os08g09310	OsAffx.16913.1.S1_at	expressed protein	1152.5	322.3	0.552412	953	408	0.367825
LOC_Os07g01600	Os.14539.1.S1_at	dirigent, putative, expressed	2285.1	734.7	0.492394	1469.2	523.1	0.447962
LOC_Os03g12990	Os.39075.1.S1_at	phytosulfokines precursor, putative, expressed	1133.1	353.5	0.505035	998.6	360.3	0.441958
LOC_Os06g21690	Os.56310.1.A1_at	expressed protein	1269.4	469	0.431843	1737.7	515.8	0.526902
LOC_Os11g42220	Os.8440.1.S1_at	laccase precursor protein, putative, expressed	1741.7	547.5	0.502046	602.5	198.8	0.480082
LOC_Os12g32280	OsAffx.7765.1.S1_at	SWIB/MDM2 domain containing protein, expressed	2838.2	994	0.455373	1465.6	436.9	0.524937
LOC_Os11g41410	Os.6083.1.S1_at	expressed protein	664.7	204.7	0.510044	498.4	157.7	0.497872
LOC_Os04g41620	Os.7991.1.S1_at	CHIT2 - Chitinase family protein precursor, expressed	557	223.3	0.395805	330.5	79.7	0.61361
LOC_Os11g47320	Os.11506.1.S1_at	protein transporter, putative, expressed	360.1	84.5	0.625661	240.4	100.2	0.377557
LOC_Os03g05520	OsAffx.12740.1.S1_s_at	nicotiana lesion-inducing like, putative, expressed	246.1	108	0.355446	348.8	77.5	0.64895
LOC_Os08g07970	Os.20077.1.S1_at	transcription factor, putative, expressed	998.2	349.7	0.454717	1353.4	321.5	0.623217
LOC_Os06g39520	Os.50243.1.S1_at	myristoyl-acyl carrier protein thioesterase, chloroplast precursor, putative, expressed	4608.5	1407	0.515051	4510.7	1164.7	0.587753
LOC_Os09g12660	Os.3122.1.S1_at	glucose-1-phosphate adenylyltransferase large subunit, chloroplast precursor, putative, expressed	1563.2	372.2	0.622351	1029.4	334.7	0.487055
LOC_Os06g39460	Os.19971.1.S1_at	transposon protein, putative, CACTA, En/Spm sub-class, expressed	286.6	65.1	0.638587	556.3	184.6	0.477511
LOC_Os12g41860	Os.32984.1.S1_at	START domain containing protein, expressed	1037	339.7	0.483825	1585.2	343.9	0.662665
LOC_Os11g43404	Os.32717.1.S1_at	expressed protein	430.9	86	0.695864	260.8	87.2	0.472501
LOC_Os12g09190	Os.23820.1.A1_at	expressed protein	1392	346.2	0.603371	1112.1	273.1	0.608625
LOC_Os04g03802	Os.7278.1.S1_x_at	#N/A	591.5	130	0.655417	538.9	140.6	0.58125
LOC_Os04g17660	Os.34982.1.A1_x_at	rhodanese-like domain containing protein, putative, expressed	693.9	146.6	0.672836	744.4	156.5	0.675109
LOC_Os07g35130	Os.36434.1.S1_at	OsFBX240 - F-box domain containing protein, expressed	136.9	272.8	-0.297869	0	278.6	-2.44654
LOC_Os01g57490	Os.41980.1.S1_at	D-mannose binding lectin family protein, expressed	86.5	173.8	-0.300533	0	105.5	-2.02735
LOC_Os01g01890	Os.9464.1.A1_at	expressed protein	0	70	-1.85126	128.9	254.5	-0.293782
LOC_Os06g16240	Os.37647.2.S1_at	expressed protein	27.9	55.1	-0.288065	0	118.6	-2.07773
LOC_Os01g49010	Os.54277.1.S1_a_at	ORC4 - Putative origin recognition complex subunit 4, expressed	50.4	98.6	-0.287296	0	59.7	-1.78319
LOC_Os04g30860	OsAffx.25216.1.S1_x_at	ulp1 protease family, C-terminal catalytic domain containing protein, expressed	57.1	111.7	-0.287748	0	56.2	-1.7574
LOC_Os02g15980	OsAffx.12064.1.S1_at	expressed protein	73.8	141.6	-0.280218	0	98.8	-1.99913
LOC_Os02g54490	OsAffx.3070.1.S1_at	nucleotide binding protein, putative, expressed	98.7	189.3	-0.280744	0	68.9	-1.84448
LOC_Os01g51930	OsAffx.23756.1.S1_at	expressed protein	95.3	185.2	-0.286353	0	42.3	-1.63649
LOC_Os07g14440	OsAffx.16261.1.S1_at	expressed protein	0	138.4	-2.14426	52.5	98.9	-0.271212
LOC_Os01g57540	Os.56252.1.S1_at	protein kinase, putative, expressed	33.4	63.6	-0.273674	0	95.6	-1.98498
LOC_Os03g01350	Os.10303.1.S3_at	expressed protein	65.3	127.4	-0.287051	0	36.7	-1.57634
LOC_Os07g02060	Os.38985.1.S1_at	WRKY29, expressed	0	41.3	-1.62634	57.8	110.4	-0.277508
LOC_Os01g15680	Os.53832.1.S1_at	transferase, putative, expressed	57	106.1	-0.266361	0	87.4	-1.94645
LOC_Os07g18570	OsAffx.16326.1.S1_at	expressed protein	73.4	136.2	-0.265781	0	71	-1.85733
LOC_Os01g36580	Os.24515.1.S1_at	auxin-induced protein 5NG4, putative, expressed	0	417.8	-2.62201	544	981.7	-0.256024
LOC_Os03g51690	Os.151.2.S1_at	Homeobox domain containing protein, expressed	50.6	94	-0.265074	0	61.8	-1.79796
LOC_Os06g43210	Os.54197.1.S1_at	zinc finger, C3HC4 type domain containing protein, expressed	61.8	113.7	-0.261604	0	73.8	-1.8739
LOC_Os11g10710	Os.12639.1.A1_at	protein kinase domain containing protein, expressed	90	167.4	-0.267301	0	46	-1.6721
LOC_Os05g48200	Os.27638.1.S1_at	glutamate synthase, chloroplast precursor, putative, expressed	66.8	121.3	-0.256197	0	134.5	-2.13194
LOC_Os02g37160	Os.11252.1.S1_at	heavy metal transport/detoxification protein, putative, expressed	417.9	751	-0.254107	0	196.2	-2.29491
LOC_Os01g02560	Os.15043.1.S1_at	Ser/Thr receptor-like kinase, putative, expressed	0	222.9	-2.35005	165.2	294.1	-0.249338
LOC_Os08g07730	OsAffx.16883.1.S1_x_at	transferase family protein, putative, expressed	0	556.3	-2.74609	407.6	717.3	-0.245008
LOC_Os02g28074	Os.17802.1.S1_at	XRN 5-3 exonuclease N-terminus family protein, expressed	113.2	201	-0.247685	0	129.8	-2.11661
LOC_Os05g46690	Os.23361.1.A1_at	expressed protein	63.3	112	-0.244867	0	97.2	-1.99211
LOC_Os01g06790	OsAffx.1949.1.S1_at	disease resistance protein, putative, expressed	205.2	359.6	-0.242737	0	130.3	-2.11826
LOC_Os06g04200	Os.11244.3.S1_x_at	starch synthase, putative, expressed	149.4	260.3	-0.239892	0	247.8	-2.39585
LOC_Os09g12790	OsAffx.17671.1.S1_at	potassium channel protein, putative, expressed	0	164.9	-2.21985	131.7	230	-0.240741
LOC_Os09g03990	Os.52067.1.S1_at	expressed protein	74.8	132.1	-0.244509	0	83.1	-1.9248
LOC_Os02g41510	Os.10172.1.S1_at	MYB family transcription factor, putative, expressed	110.5	197.9	-0.25136	0	46.8	-1.67943
LOC_Os12g03390	OsAffx.31564.2.S1_at	OsFBX435 - F-box domain containing protein, expressed	47.9	85.7	-0.24871	0	53.1	-1.7332
LOC_Os06g17950	Os.34061.1.S3_at	NBS-LRR disease resistance protein, putative, expressed	87.7	153.6	-0.241286	0	88.9	-1.95376
LOC_Os05g50920	Os.54841.1.S1_at	transmembrane amino acid transporter protein, putative, expressed	70	121.8	-0.23794	0	89	-1.95424
LOC_Os03g61370	OsAffx.31869.1.S1_at	retrotransposon protein, putative, unclassified	136.5	235.6	-0.235712	0	120.8	-2.08565
LOC_Os06g30370	Os.16218.1.S1_at	osMFT1 MFT-Like1 homologous to Mother of FT and TFL1 gene; contains Pfam profile PF01161: Phosphatidylethanolamine-binding protein, expressed	0	441.1	-2.64552	540	911.9	-0.227226
LOC_Os06g17610	Os.47999.3.A1_at	retrotransposon protein, putative, Ty3-gypsy subclass, expressed	195.8	330.8	-0.226851	0	308.5	-2.49066
LOC_Os03g47760	OsAffx.25612.1.S1_at	SAB, putative, expressed	216.6	367.1	-0.228307	0	172.9	-2.2403
LOC_Os04g53850	Os.17014.1.S1_at	leucoanthocyanidin reductase, putative, expressed	0	266.6	-2.42749	177.7	298.6	-0.224417
LOC_Os02g55540	OsAffx.24885.1.S1_at	F-box/LRR-repeat protein 14, putative, expressed	90.2	153.6	-0.229215	0	95.3	-1.98363
LOC_Os10g39300	Os.6792.1.S1_at	aspartic proteinase nepenthesin, putative, expressed	0	252.2	-2.40346	162.4	272.9	-0.22434
LOC_Os07g03170	Os.56093.1.S1_at	expressed protein	116.9	197.9	-0.227121	0	120.2	-2.0835
LOC_Os09g39410	Os.47472.1.S1_at	male sterility protein, putative, expressed	95.2	160.6	-0.225266	0	131.5	-2.12222
LOC_Os06g11630	Os.22584.1.S1_at	OsFBX192 - F-box domain containing protein, expressed	92.1	154.7	-0.223339	0	96.9	-1.99078
LOC_Os03g41330	OsAffx.13282.1.S1_s_at	DUF260 domain containing protein, putative, expressed	0	79.7	-1.90687	287.3	482	-0.224102
LOC_Os07g34940	Os.19326.1.S1_at	aspartic proteinase nepenthesin-1 precursor, putative, expressed	194.3	320.1	-0.215938	0	247.4	-2.39515
LOC_Os12g03150	Os.3389.2.S1_at	myb-like DNA-binding domain containing protein, putative, expressed	168.4	278.2	-0.217002	0	167.5	-2.2266
LOC_Os01g71320	OsAffx.23999.1.S1_x_at	hexokinase, putative, expressed	111.4	183.8	-0.215936	0	192.8	-2.28735
LOC_Os01g40940	OsAffx.2202.1.S1_x_at	expressed protein	83.5	137.5	-0.214593	0	165.3	-2.22089
LOC_Os10g17790	Os.46589.1.S1_at	remorin C-terminal domain containing protein, putative, expressed	118.3	194.1	-0.213617	0	148.1	-2.17348
LOC_Os07g03890	OsAffx.28253.1.S1_at	lectin-like receptor kinase 7, putative, expressed	166.3	270.6	-0.210434	0	224.4	-2.35295
LOC_Os01g32770	Os.22577.1.S1_x_at	DUF260 domain containing protein, putative, expressed	87.5	143.4	-0.212624	0	99.3	-2.0013
LOC_Os11g35450	Os.49950.1.S1_at	leucine-rich repeat receptor protein kinase EXS precursor, putative, expressed	69	112.6	-0.21028	0	117.3	-2.07298
LOC_Os07g29810	OsAffx.28664.1.S1_at	disease resistant protein, identical, putative, expressed	134.8	218.6	-0.208733	0	112.7	-2.05576
LOC_Os03g02430	OsAffx.22287.1.S1_at	PPR repeat domain containing protein, putative, expressed	49.8	81.8	-0.212167	0	65.2	-1.82086
LOC_Os06g20920	Os.23417.1.A1_at	SAM dependent carboxyl methyltransferase, putative, expressed	75.6	121.8	-0.20497	0	201.3	-2.306
LOC_Os01g39770	Os.6325.1.A1_x_at	calcineurin B, putative, expressed	0	163.1	-2.21511	171.7	274.4	-0.202672
LOC_Os01g01030	Os.33183.1.S1_at	monocopper oxidase, putative, expressed	59.4	96.6	-0.208413	0	66.6	-1.82995
LOC_Os01g23710	Os.17912.2.S1_x_at	no apical meristem protein, putative, expressed	150.4	239.8	-0.201531	0	163.8	-2.21696
LOC_Os02g32660	Os.6796.1.S1_a_at	1,4-alpha-glucan-branching enzyme, chloroplast precursor, putative, expressed	120.5	192	-0.200981	0	151.5	-2.18327
LOC_Os07g04930	Os.7767.1.S1_at	retrotransposon protein, putative, unclassified, expressed	0	585.1	-2.76797	205.4	323.5	-0.196505
LOC_Os03g10140	Os.6107.1.A1_at	ZOS3-04 - C2H2 zinc finger protein, expressed	122.7	195.2	-0.200329	0	129.4	-2.11528
LOC_Os07g12790	OsAffx.5305.1.S1_at	expressed protein	139.5	221.4	-0.199458	0	141.4	-2.15351
LOC_Os04g42040	Os.55329.1.S1_at	expressed protein	58.3	93.6	-0.202836	0	74.7	-1.8791
LOC_Os03g41170	Os.53434.1.S1_at	expressed protein	125.6	198.5	-0.197509	0	150.8	-2.18127
LOC_Os02g12380	Os.20204.3.S1_a_at	histone deacetylase, putative, expressed	0	187.6	-2.27554	247.2	389.3	-0.196597
LOC_Os05g33644	OsAffx.27142.1.S1_at	inosine-uridine preferring nucleoside hydrolase family protein, putative, expressed	165.7	261.5	-0.197194	0	147.8	-2.1726
LOC_Os07g06090	Os.14155.1.S1_at	expressed protein	51.1	81.8	-0.201193	0	75.7	-1.8848
LOC_Os02g43912	OsAffx.2952.1.S1_at	ceramide kinase-related, putative, expressed	56.4	90.6	-0.202984	0	58	-1.77085
LOC_Os04g51000	Os.57558.1.S1_at	transcription factor FL, putative, expressed	0	79.9	-1.90795	48.4	77.2	-0.19948
LOC_Os12g38940	Os.53057.1.S1_at	ZOS12-06 - C2H2 zinc finger protein, expressed	77.5	122.5	-0.196797	0	116.6	-2.07041
LOC_Os04g02030	OsAffx.25832.1.S1_at	rp1, putative, expressed	0	166.1	-2.22298	157.6	245.8	-0.192042
LOC_Os05g37160	Os.17765.1.A1_at	tubulin/FtsZ domain containing protein, putative, expressed	96.1	149.8	-0.191182	0	111.1	-2.04961
LOC_Os03g03490	Os.27131.1.S1_at	expressed protein	0	102.2	-2.01368	74.4	115.6	-0.189327
LOC_Os06g03780	Os.50592.1.S1_x_at	NUC153 domain containing protein, expressed	73.9	117.1	-0.197768	0	40.5	-1.61805
LOC_Os03g10390	Os.9841.1.S1_at	expressed protein	93.6	144.1	-0.185776	0	123.9	-2.09656
LOC_Os06g47210	Os.54309.1.S1_at	oligopeptidase, putative, expressed	72	115.4	-0.20263	0	27.9	-1.4609
LOC_Os04g08280	Os.55383.1.S1_x_at	retrotransposon protein, putative, Ty3-gypsy subclass, expressed	160.2	244	-0.181801	0	198.5	-2.29994
LOC_Os03g12230	Os.48013.1.A1_at	caleosin related protein, putative, expressed	0	73.5	-1.87216	99.4	152.6	-0.184658
LOC_Os02g35210	OsAffx.2866.1.S1_at	resistance protein, putative, expressed	64.5	99.6	-0.186357	0	61.4	-1.79518
LOC_Os04g15630	OsAffx.13826.1.S1_at	xa21, putative, expressed	26.5	41.5	-0.189056	0	45.2	-1.66464
LOC_Os04g32620	Os.9523.1.S1_at	ethylene-responsive transcription factor ERF114, putative, expressed	332.2	505.6	-0.18196	0	83.6	-1.92737
LOC_Os02g05600	Os.56348.1.S1_at	expressed protein	0	57.9	-1.77012	34.9	53.9	-0.184478
LOC_Os12g03594	Os.52665.1.S1_at	OsFBX437 - F-box domain containing protein, expressed	72.6	109.9	-0.178054	0	126.3	-2.10483
LOC_Os04g30010	Os.19575.1.A1_at	OsWAK45 - OsWAK receptor-like protein kinase, expressed	155.6	234.6	-0.177384	0	123.5	-2.09517
LOC_Os01g19260	Os.2081.1.S1_at	ATPase, putative, expressed	125.4	191	-0.181554	0	55.1	-1.74896
LOC_Os11g12540	OsAffx.7097.1.S1_at	expressed protein	51.1	77.9	-0.180239	0	45.6	-1.66839
LOC_Os02g46410	OsAffx.2979.1.S1_at	expressed protein	42.8	64.1	-0.172107	0	107.5	-2.03543
LOC_Os07g10860	OsAffx.28395.1.S1_at	expressed protein	68.7	102.2	-0.170447	0	86.2	-1.94052
LOC_Os03g40250	Os.29772.1.S1_at	Leucine Rich Repeat family protein, expressed	26.1	40	-0.179815	0	37.1	-1.58092
LOC_Os11g31470	Os.10185.1.S1_at	expressed protein	0	132.5	-2.12548	81	119.6	-0.167533
LOC_Os02g26890	OsAffx.24442.1.S1_at	PPR repeat containing protein, expressed	64.3	95.2	-0.168262	0	101.6	-2.01115
LOC_Os01g56740	Os.11360.1.S1_at	OsFBDUF7 - F-box and DUF domain containing protein, expressed	51.9	76.7	-0.166965	0	84.3	-1.93095
LOC_Os04g58610	Os.51336.1.S1_at	retrotransposon protein, putative, unclassified, expressed	105	154	-0.165026	0	106.6	-2.03181
LOC_Os03g61740	Os.27231.1.S1_at	sex determination protein tasselseed-2, putative, expressed	260.2	377.4	-0.160978	0	233	-2.36922
LOC_Os01g16950	Os.212.1.S1_at	zinc finger, C3HC4 type domain containing protein, expressed	183.4	265.9	-0.160588	0	229	-2.36173
LOC_Os01g43140	Os.41251.1.A1_at	lipase, putative, expressed	141.9	205.8	-0.160518	0	221.3	-2.34694
LOC_Os03g50500	Os.3075.1.S1_s_at	PPR repeat domain containing protein, putative, expressed	110.9	161.2	-0.161221	0	139.4	-2.14737
LOC_Os02g56930	Os.7078.1.S1_at	expressed protein	45.8	67.7	-0.166711	0	60.2	-1.78675
LOC_Os11g25230	OsAffx.31127.1.S1_at	tropinone reductase, putative	0	159.3	-2.20493	57	82.8	-0.159816
LOC_Os07g02440	Os.36995.1.S1_at	peroxidase precursor, putative, expressed	116.2	167.8	-0.158445	0	185.5	-2.27068
LOC_Os04g57570	Os.28346.1.S1_x_at	retrotransposon protein, putative, unclassified, expressed	111.2	164.1	-0.167754	0	46.3	-1.67486
LOC_Os03g50150	OsAffx.13433.1.S1_s_at	NB-ARC domain containing protein, expressed	69.1	100.3	-0.159891	0	105.1	-2.02572
LOC_Os01g09790	Os.33983.1.S1_at	IQ calmodulin-binding motif domain containing protein, expressed	133.2	192.1	-0.15803	0	133.2	-2.12775
LOC_Os01g29220	OsAffx.23444.1.S1_at	expressed protein	57.3	83.4	-0.160674	0	76	-1.88649
LOC_Os04g44740	OsAffx.4091.1.S1_at	glycosyltransferase sugar-binding region containing DXD motif, putative, expressed	0	42.4	-1.63749	42.5	62.1	-0.16154
LOC_Os07g22670	Os.31679.1.S1_at	mTERF domain containing protein, expressed	68.1	99.2	-0.16139	0	42	-1.63347
LOC_Os03g15080	Os.49583.1.S1_at	expressed protein	170	238.8	-0.146853	0	446.6	-2.65089
LOC_Os05g46950	Os.7382.1.S1_at	expressed protein	185.2	261	-0.148322	0	206.6	-2.31723
LOC_Os02g22280	OsAffx.24382.1.S1_x_at	#N/A	90.9	129.1	-0.150962	0	96.1	-1.98722
LOC_Os01g02950	OsAffx.23093.1.S1_at	expressed protein	0	80.4	-1.91062	53.7	76.5	-0.151314
LOC_Os02g45270	Os.55365.1.S1_at	expressed protein	166.5	234.3	-0.147607	0	149.1	-2.17638
LOC_Os02g07610	Os.26886.1.S1_x_at	transposon protein, putative, CACTA, En/Spm sub-class	118.3	167.8	-0.150732	0	82.4	-1.92117
LOC_Os09g32964	Os.11559.1.S1_at	peroxidase precursor, putative, expressed	130.6	183.5	-0.14674	0	160.8	-2.20898
LOC_Os07g37180	Os.19619.1.S1_at	ABC1 family domain containing protein, putative, expressed	78	110.9	-0.151203	0	68.3	-1.84073
LOC_Os11g10040	Os.55783.1.S1_at	mTERF family protein, expressed	71.1	100.3	-0.147674	0	92.5	-1.97081
LOC_Os09g15850	Os.9606.1.A1_s_at	Leucine Rich Repeat family protein, expressed	182.2	254	-0.143615	0	143	-2.15836
LOC_Os09g01620	Os.52200.1.S1_at	RNA pseudouridine synthase, putative, expressed	94.4	131.9	-0.143977	0	107.7	-2.03623
LOC_Os01g47040	Os.29878.1.S1_at	C2 domain containing protein, putative, expressed	89.4	125	-0.144202	0	102.3	-2.0141
LOC_Os11g40284	Os.56524.1.S1_x_at	retrotransposon protein, putative, unclassified, expressed	67.5	95.6	-0.149287	0	52.3	-1.72673
LOC_Os11g37980	Os.57033.1.S1_at	GAUT2/LGT2, putative, expressed	0	212.1	-2.32858	127.1	176	-0.140424
LOC_Os06g06570	Os.52871.1.S1_x_at	expressed protein	58	81.6	-0.146128	0	66.7	-1.83059
LOC_Os07g19400	Os.24579.1.S1_at	pentatricopeptide domain containing protein, putative, expressed	80.9	112.9	-0.14324	0	90.1	-1.95952
LOC_Os09g28940	OsAffx.30070.1.S1_at	ubiquitin carboxyl-terminal hydrolase domain containing protein, expressed	207.2	285.6	-0.138795	0	251.3	-2.40192
LOC_Os03g08850	Os.11213.1.S1_at	AUXIN SIGNALING F-BOX 2, putative, expressed	151.6	209.5	-0.139698	0	148	-2.17319
LOC_Os02g48400	Os.27633.1.A1_at	expressed protein	134.1	186.1	-0.141418	0	96.1	-1.98722
LOC_Os05g08010	Os.7402.1.S1_at	OsFBX161 - F-box domain containing protein, expressed	77.5	108	-0.142557	0	80.3	-1.91009
LOC_Os08g34370	OsAffx.17326.1.S1_at	SET domain containing protein, expressed	48.6	68.7	-0.147751	0	46.7	-1.67852
LOC_Os08g36910	Os.12452.1.S1_s_at	alpha-amylase precursor, putative, expressed	51.8	73.6	-0.150105	0	38.3	-1.59439
LOC_Os06g12070	OsAffx.4807.1.S1_at	mTERF family protein, expressed	113.8	157.1	-0.13899	0	135.3	-2.1345
LOC_Os02g40330	Os.1433.2.S1_at	retrotransposon protein, putative, Ty3-gypsy subclass, expressed	0	53.7	-1.73799	84.4	118.4	-0.145546
LOC_Os01g65169	Os.53707.1.S1_x_at	proton-dependent oligopeptide transport, putative, expressed	229.2	314.8	-0.137307	0	200	-2.3032
LOC_Os02g18000	Os.50518.1.S1_at	disease resistance protein RGA2, putative, expressed	126.8	175.3	-0.139721	0	104.9	-2.0249
LOC_Os05g13620	Os.32021.1.S1_at	RNA recognition motif containing protein, putative, expressed	401.4	551	-0.137281	0	171.1	-2.23578
LOC_Os03g30200	Os.7354.1.S1_at	mitochondrial import inner membrane translocase subunit Tim17, putative, expressed	0	79.6	-1.90634	38.3	53.1	-0.138805
LOC_Os12g08900	OsAffx.31655.1.S1_at	expressed protein	48.8	68.3	-0.143504	0	45.1	-1.6637
LOC_Os01g65970	OsAffx.11749.1.S1_x_at	transcription factor HBP-1b, putative, expressed	43.7	60.5	-0.138568	0	72.8	-1.86806
LOC_Os07g04810	Os.54639.1.S1_at	protein kinase domain containing protein, expressed	63.3	87.1	-0.136765	0	77.1	-1.89265
LOC_Os12g37920	OsAffx.32075.1.S1_at	unc-93 homolog A, putative, expressed	73.2	100.6	-0.13649	0	77.7	-1.89597
LOC_Os04g40790	OsAffx.4039.1.S1_at	conserved hypothetical protein	87.1	119.4	-0.135651	0	87.2	-1.94547
LOC_Os03g46230	OsAffx.28452.1.S1_x_at	retrotransposon protein, putative, unclassified, expressed	194.1	261.3	-0.128541	0	287.2	-2.45969
LOC_Os09g39860	Os.52353.1.S2_at	protein kinase family protein, putative, expressed	65.7	90.6	-0.13777	0	48.5	-1.69461
LOC_Os08g41680	OsAffx.17462.1.S1_at	expressed protein	74.3	100.6	-0.130099	0	115.6	-2.0667
LOC_Os06g03570	Os.48217.1.A1_at	pentatricopeptide, putative, expressed	192.9	258.1	-0.12589	0	172.3	-2.2388
LOC_Os10g22860	Os.35432.2.S1_at	receptor kinase, putative, expressed	169.8	229.3	-0.129806	0	75.7	-1.8848
LOC_Os03g15380	Os.55672.1.S1_at	expressed protein	79.4	107.1	-0.12857	0	87.7	-1.94792
LOC_Os03g31410	Os.51453.2.S1_at	expressed protein	76	104.8	-0.137995	0	35.5	-1.56229
LOC_Os04g41000	Os.49942.1.S2_at	expressed protein	91	122.4	-0.127527	0	100.2	-2.00518
LOC_Os10g28510	Os.52300.1.S1_at	expressed protein	0	78.8	-1.902	52	70.2	-0.128204
LOC_Os03g36110	Os.31380.1.A1_x_at	expressed protein	0	70.9	-1.85673	63.8	86	-0.127944
LOC_Os09g37460	OsAffx.18028.1.S1_at	OsSAUR51 - Auxin-responsive SAUR gene family member, expressed	109	145.1	-0.123258	0	168.3	-2.22866
LOC_Os01g61250	Os.23688.1.A1_x_at	methyltransferase, putative, expressed	64.7	86.8	-0.125929	0	69.2	-1.84634
LOC_Os03g58400	Os.30977.1.S1_at	C-5 cytosine-specific DNA methylase, putative, expressed	64.3	86	-0.124606	0	73.3	-1.87099
LOC_Os03g52620	OsAffx.3585.1.S1_at	expressed protein	0	93.5	-1.97543	100	132.9	-0.122459
LOC_Os01g63180	Os.18847.1.S1_at	laccase-6 precursor, putative, expressed	55.9	74.8	-0.124557	0	65.8	-1.82478
LOC_Os09g24180	OsAffx.17867.1.S1_at	retrotransposon protein, putative, unclassified, expressed	35.7	48.2	-0.127299	0	49.2	-1.7007
LOC_Os07g29330	Os.12688.1.S1_at	serine/threonine-protein kinase CTR1, putative, expressed	0	93.1	-1.97359	151.9	201.2	-0.121374
LOC_Os07g29770	Os.19330.1.S1_x_at	zinc finger protein, putative, expressed	262.9	344.4	-0.116883	0	299.1	-2.47727
LOC_Os06g40920	OsAffx.28030.2.S1_x_at	NAP domain containing protein, putative, expressed	45	60.6	-0.126823	0	46.5	-1.67669
LOC_Os11g25900	OsAffx.19019.1.S1_at	hAT dimerisation domain containing protein, putative	58.1	78.6	-0.129326	0	38.1	-1.59218
LOC_Os01g70010	OsAffx.11801.1.S1_at	ribosomal protein L7Ae, putative, expressed	265.7	347.7	-0.116429	0	281.3	-2.45071
LOC_Os07g31360	OsAffx.7328.4.A1_at	hypothetical protein	0	248.8	-2.39759	190.2	248.3	-0.115234
LOC_Os01g65890	Os.25060.1.S1_at	DNA repair metallo-beta-lactamase, putative, expressed	411.3	535.5	-0.114356	0	365.9	-2.56455
LOC_Os05g11428	Os.52834.1.S1_at	expressed protein	0	122.3	-2.09096	118.6	155.6	-0.117061
LOC_Os05g48610	OsAffx.15153.1.S1_x_at	expressed protein	0	76.1	-1.88705	111.5	147	-0.119109
LOC_Os09g30270	Os.53320.1.S1_s_at	transposon protein, putative, Mutator sub-class, expressed	51.8	68.3	-0.118099	0	81.6	-1.91698
LOC_Os01g32430	OsAffx.2132.2.S1_s_at	expressed protein	0	65	-1.81954	116.4	153.4	-0.118979
LOC_Os11g04750	OsAffx.19491.1.S1_at	expressed protein	79.4	103.6	-0.114276	0	127.8	-2.10992
LOC_Os04g11030	Os.6048.1.A1_at	expressed protein	29.4	39.3	-0.122431	0	42.6	-1.63949
LOC_Os11g05170	OsAffx.18681.1.S1_s_at	expressed protein	70.7	92.1	-0.113431	0	134.6	-2.13226
LOC_Os02g43370	OsAffx.2947.1.S1_at	transposon protein, putative, unclassified, expressed	0	1221.6	-3.08728	187.7	241.7	-0.109298
LOC_Os01g73840	Os.7677.1.S1_x_at	expressed protein	0	83.6	-1.92737	50.4	65.7	-0.113163
LOC_Os07g17230	OsAffx.16307.1.S1_at	WRKY123, expressed	144.9	187.4	-0.111026	0	118.6	-2.07773
LOC_Os03g14720	Os.7650.1.S1_at	transcription initiation factor IIF, alpha subunit domain containing protein, expressed	189	242.9	-0.108458	0	229.8	-2.36324
LOC_Os01g05150	Os.29062.1.S1_at	expressed protein	138.6	177.6	-0.106996	0	345.3	-2.53945
LOC_Os10g35210	Os.46654.1.S1_at	expressed protein	92.8	120.1	-0.110941	0	98.4	-1.99739
LOC_Os03g18490	OsAffx.12920.1.S1_at	RPGR, putative, expressed	87.8	114.4	-0.113793	0	64.1	-1.81358
LOC_Os01g68660	Os.42764.1.S1_at	cysteine proteinase inhibitor precursor protein, putative, expressed	54.1	70.5	-0.113154	0	67.5	-1.83569
LOC_Os07g33690	Os.57049.1.S1_at	NBS-LRR type disease resistance protein Hom-F, putative, expressed	116.7	150.5	-0.109636	0	91.1	-1.96426
LOC_Os04g38540	Os.27545.1.S1_at	aldose 1-epimerase, putative, expressed	0	133.2	-2.12775	44.1	56.6	-0.106246
LOC_Os03g03810	Os.10652.1.S1_at	DEF8 - Defensin and Defensin-like DEFL family, expressed	380	483.5	-0.104369	0	229	-2.36173
LOC_Os09g32010	Os.27027.1.S1_at	ternary complex factor MIP1, putative, expressed	127.3	162.1	-0.104227	0	177	-2.25042
LOC_Os03g08350	Os.49458.1.S1_at	ubiquitin carboxyl-terminal hydrolase, family 1, putative, expressed	86.3	110.1	-0.1047	0	120.3	-2.08386
LOC_Os03g51330	Os.18082.1.S1_at	GRAS family transcription factor domain containing protein, expressed	168.3	213.5	-0.10277	0	129.6	-2.11594
LOC_Os02g23940	OsAffx.2720.1.S1_x_at	#N/A	0	100.8	-2.00775	73.7	93.8	-0.103488
LOC_Os01g60350	Os.31128.1.S1_x_at	expressed protein	0	96.2	-1.98767	91.8	116.7	-0.103228
LOC_Os10g25487	Os.46451.1.S1_at	NBS-LRR disease resistance protein, putative, expressed	0	66.6	-1.82995	106.8	136.4	-0.105368
LOC_Os12g37070	OsAffx.32064.1.S1_at	expressed protein	0	58.9	-1.77743	133.9	171.3	-0.106273
LOC_Os02g15690	Os.27198.1.S1_at	polygalacturonase, putative, expressed	86.2	109	-0.100876	0	128	-2.11059
LOC_Os03g57510	OsAffx.13524.1.S1_at	CAMK_CAMK_like.23 - CAMK includes calcium/calmodulin depedent protein kinases, expressed	63	80.6	-0.10551	0	59	-1.77815
LOC_Os03g13850	OsAffx.12847.1.S1_s_at	cell cycle checkpoint protein RAD17, putative, expressed	175.4	220.8	-0.099463	0	119.5	-2.08099
LOC_Os11g07270	OsAffx.18719.1.S1_at	expressed protein	0	57.1	-1.76418	65.7	83.8	-0.10427
LOC_Os08g31760	OsAffx.6001.1.S1_x_at	expressed protein	0	431	-2.63548	499.3	623.2	-0.0960933
LOC_Os06g05284	Os.5951.1.S1_at	transferase family protein, putative, expressed	85	108.2	-0.103724	0	51	-1.716
LOC_Os01g56730	Os.50262.1.S1_at	expressed protein	193.4	239.3	-0.0920575	0	259.7	-2.41614
LOC_Os06g13580	OsAffx.27615.2.S1_at	expressed protein	0	56.4	-1.75891	54.9	69.2	-0.0989253
LOC_Os02g57940	Os.53591.1.S1_at	OsFBX74 - F-box domain containing protein, expressed	55.6	69.6	-0.0959883	0	81.3	-1.9154
LOC_Os07g41160	OsAffx.16669.1.S1_at	protein of unknown function DUF1675 domain containing protein, expressed	0	343	-2.53656	363.2	447.3	-0.0902288
LOC_Os05g04060	OsAffx.14178.1.S1_x_at	plant protein of unknown function domain containing protein, expressed	170.1	209.8	-0.0906206	0	201.1	-2.30557
LOC_Os05g50110	Os.51746.1.S1_s_at	oleosin, putative, expressed	0	132	-2.12385	199.2	246	-0.0912329
LOC_Os09g14490	OsAffx.17691.1.S1_at	TIR-NBS type disease resistance protein, putative, expressed	169.7	209.4	-0.0908122	0	126.3	-2.10483
LOC_Os09g32300	Os.15552.2.S1_x_at	KH domain-containing protein, putative, expressed	345.2	422	-0.0870133	0	273.3	-2.43823
LOC_Os01g24700	Os.6832.1.S1_at	expressed protein	72.3	89	-0.0891385	0	109.8	-2.04454
LOC_Os08g31090	Os.6304.1.S1_at	expressed protein	0	95.1	-1.98272	62.3	76.8	-0.0895759
LOC_Os05g02840	Os.8881.1.S1_at	hypothetical protein	0	55.7	-1.75358	102.2	126.4	-0.0914897
LOC_Os02g09990	Os.55519.1.S1_x_at	expressed protein	170.2	206.4	-0.083305	0	255.4	-2.40892
LOC_Os07g13540	Os.32620.1.S1_at	pentatricopeptide repeat domain containing protein, putative, expressed	106.5	130	-0.0858628	0	112.2	-2.05385
LOC_Os01g71840	OsAffx.28220.1.S1_s_at	retrotransposon protein, putative, unclassified, expressed	77.4	94.7	-0.0865959	0	94.6	-1.98046
LOC_Os04g58050	OsAffx.4205.1.S1_x_at	expressed protein	85.2	104.4	-0.0873333	0	78.4	-1.89982
LOC_Os12g16540	Os.52308.1.S1_at	OsWAK124 - OsWAK receptor-like protein OsWAK-RLP, expressed	105.7	129	-0.0857789	0	83	-1.92428
LOC_Os10g05180	Os.46724.1.S1_at	26S proteasome regulatory subunit S5A, putative, expressed	0	81.1	-1.91434	51.2	62.5	-0.0851032
LOC_Os07g17220	Os.10506.1.S1_at	disease resistance protein, putative, expressed	47.7	58.1	-0.0840585	0	90	-1.95904
LOC_Os03g40390	Os.54052.1.S1_at	expressed protein	151.2	182.5	-0.0812214	0	141	-2.15229
LOC_Os10g35436	Os.47809.1.S1_a_at	Rf1, mitochondrial precursor, putative, expressed	183.2	221.3	-0.0816498	0	94.6	-1.98046
LOC_Os11g12320	Os.12614.1.A1_at	disease resistance protein RPM1, putative, expressed	96	115.5	-0.0795542	0	123	-2.09342
LOC_Os08g39210	OsAffx.29596.1.S1_s_at	OsWAK74 - OsWAK receptor-like protein kinase, expressed	91.8	111.1	-0.0820576	0	70.8	-1.85612
LOC_Os01g09260	OsAffx.9698.1.S1_x_at	cytokinin dehydrogenase precursor, putative, expressed	105.8	127.4	-0.0799938	0	98.1	-1.99607
LOC_Os09g33610	Os.23748.1.A1_at	retrotransposon protein, putative, unclassified, expressed	64.2	78.9	-0.0882992	0	37.5	-1.58546
LOC_Os02g01760	OsAffx.2480.1.S1_at	diphosphomevalonate decarboxylase family protein, expressed	0	146.4	-2.1685	122.6	146.7	-0.077362
LOC_Os02g34940	Os.53357.1.S1_at	OsPDIL1-3 protein disulfide isomerase PDIL1-3, expressed	0	70.4	-1.8537	68.5	82.3	-0.0786602
LOC_Os05g46840	Os.55984.1.S1_at	proline-rich protein, putative, expressed	561.7	675.4	-0.0799267	0	50.7	-1.71349
LOC_Os11g47790	OsAffx.19431.1.S1_at	expressed protein	0	116.3	-2.0693	120.5	143	-0.0737862
LOC_Os12g15180	OsAffx.21596.2.A1_at	expressed protein	0	141.4	-2.15351	166.8	197.2	-0.0723117
LOC_Os03g09260	Os.56967.1.S1_s_at	ubiquitin carboxyl-terminal hydrolase 26, putative, expressed	236.6	278.9	-0.0711565	0	206.4	-2.31681
LOC_Os11g40160	Os.51651.1.A1_at	expressed protein	108.5	128.1	-0.0715121	0	114.7	-2.06333
LOC_Os10g06260	OsAffx.31869.3.S1_x_at	retrotransposon protein, putative, unclassified, expressed	61	72.1	-0.0715257	0	82.1	-1.9196
LOC_Os05g30010	Os.18742.1.A1_at	WD domain, G-beta repeat domain containing protein, expressed	172.7	203.1	-0.0700432	0	91.1	-1.96426
LOC_Os11g10330	Os.51951.1.S1_at	OsFBX416 - F-box domain containing protein, expressed	73	86.4	-0.0722797	0	60.4	-1.78817
LOC_Os12g38370	OsAffx.32082.1.S1_at	RALFL41 - Rapid ALkalinization Factor RALF family protein precursor, expressed	212.1	247.3	-0.0663933	0	161.5	-2.21085
LOC_Os12g25090	Os.36283.1.S1_at	expressed protein	0	274.9	-2.44075	225.1	261.5	-0.0648287
LOC_Os04g22910	Os.54941.1.S1_at	expressed protein	0	53.2	-1.734	56.4	66.8	-0.0723178
LOC_Os05g35980	Os.54692.1.S1_at	expressed protein	217.6	252.5	-0.0643278	0	233.5	-2.37014
LOC_Os03g50190	OsAffx.29687.2.S1_at	expressed protein	95.7	111.9	-0.0672675	0	90.2	-1.95999
LOC_Os10g40100	Os.3287.1.S1_a_at	protein kinase, putative, expressed	252.8	293.6	-0.0647411	0	149.7	-2.17811
LOC_Os12g33230	Os.23764.1.S1_at	OsFBL60 - F-box domain and LRR containing protein, expressed	90.5	105.7	-0.0667433	0	83.1	-1.9248
LOC_Os09g39930	Os.12654.1.S1_at	tyrosine protein kinase domain containing protein, putative, expressed	0	157.6	-2.2003	106.4	123.4	-0.0638161
LOC_Os01g43890	OsAffx.23652.1.S1_at	OsSCP4 - Putative Serine Carboxypeptidase homologue, expressed	0	84.3	-1.93095	85.5	99.6	-0.0655819
LOC_Os10g08560	Os.27691.2.S1_x_at	retrotransposon protein, putative, Ty3-gypsy subclass	0	186.8	-2.2737	113.9	131.6	-0.0622235
LOC_Os05g50120	Os.34647.1.S1_at	CGMC_MAPKCMGC_2.3 - CGMC includes CDA, MAPK, GSK3, and CLKC kinases, expressed	89.3	103.7	-0.0642589	0	88.9	-1.95376
LOC_Os03g27780	OsAffx.3349.1.S1_s_at	protein phosphotase protein, putative, expressed	0	159.3	-2.20493	146.3	168.6	-0.0612231
LOC_Os06g49000	Os.49707.1.S1_at	expressed protein	115.9	135	-0.0657244	0	60.6	-1.78958
LOC_Os09g27060	Os.6189.1.S1_s_at	SNF2 family N-terminal domain containing protein, expressed	68.6	79.4	-0.0626468	0	97.3	-1.99255
LOC_Os11g46000	Os.5809.1.S1_s_at	von Willebrand factor type A domain containing protein, putative, expressed	275.7	315.3	-0.05809	0	159	-2.20412
LOC_Os04g52440	Os.53822.1.S1_x_at	aminotransferase, putative, expressed	197.5	227.3	-0.0607454	0	81.8	-1.91803
LOC_Os01g08290	Os.25067.2.S1_at	transmembrane protein, putative, expressed	0	251.9	-2.40295	190.6	217.2	-0.0564592
LOC_Os05g33910	OsAffx.19817.1.S1_x_at	MATE, putative, expressed	0	126.5	-2.10551	123.1	140.9	-0.0582106
LOC_Os07g02970	Os.18570.1.S1_at	expressed protein	176.3	203.2	-0.061347	0	68.4	-1.84136
LOC_Os07g05510	OsAffx.16098.1.S1_at	expressed protein	0	65.7	-1.82413	75.1	86.5	-0.0606234
LOC_Os01g62900	Os.33244.1.S1_at	amino acid kinase, putative, expressed	332.9	376.8	-0.0536455	0	297	-2.47422
LOC_Os02g23870	Os.27140.1.S1_a_at	#N/A	122.1	139	-0.05587	0	122.5	-2.09167
LOC_Os03g03100	Os.49760.1.S1_at	OsMADS50 - MADS-box family gene with MIKCc type-box, expressed	0	72.4	-1.8657	68.7	78.6	-0.0576803
LOC_Os12g17880	Os.11711.1.S1_at	armadillo/beta-catenin repeat protein-related, putative, expressed	0	402.2	-2.60552	306.1	344.5	-0.0511682
LOC_Os11g24170	Os.17696.1.S1_at	CC-NBS-LRR protein, putative, expressed	295.4	333.3	-0.0522582	0	210.7	-2.32572
LOC_Os05g39650	Os.23310.1.A1_x_at	phytanoyl-CoA dioxygenase, putative, expressed	27.9	31.9	-0.0562981	0	68.5	-1.84198
LOC_Os11g22970	OsAffx.29576.5.S1_at	expressed protein	84	95.9	-0.0569049	0	55	-1.74819
LOC_Os01g72360	Os.12498.2.S1_at	expressed protein	104.8	120.2	-0.059017	0	43.1	-1.64444
LOC_Os11g14120	Os.10796.1.S1_at	expressed protein	322.5	361.7	-0.0496733	0	247.6	-2.3955
LOC_Os06g24270	Os.23706.1.A1_x_at	retrotransposon protein, putative, unclassified, expressed	164.7	186	-0.0525191	0	99.2	-2.00087
LOC_Os10g30410	Os.46533.1.S1_at	cytochrome P450 71D7, putative, expressed	364.5	411.5	-0.0525366	0	73.7	-1.87332
LOC_Os03g39270	OsAffx.19710.1.A1_at	expressed protein	0	286.8	-2.45909	275.3	307.3	-0.0475926
LOC_Os05g32730	OsAffx.27123.1.S1_at	tetratricopeptide-like helical, putative, expressed	119.8	134.2	-0.0489098	0	155.3	-2.19396
LOC_Os02g31030	Os.36104.1.S1_at	glycerophosphoryl diester phosphodiesterase family protein, putative, expressed	0	400	-2.60314	1400.7	1560.7	-0.0469425
LOC_Os02g32290	Os.49595.1.S1_at	expressed protein	95.7	107.6	-0.0504034	0	97.2	-1.99211
LOC_Os10g34910	OsAffx.30676.2.S1_x_at	secretory protein, putative, expressed	306.7	341.5	-0.0465331	0	391.9	-2.59428
LOC_Os02g23826	Os.53100.1.S1_at	expressed protein	61.6	69.5	-0.0516148	0	60.7	-1.79029
LOC_Os11g01030	OsAffx.19438.1.S1_at	expressed protein	53.1	59.5	-0.0485581	0	95.8	-1.98588
LOC_Os01g72210	Os.49448.1.S1_at	early-responsive to dehydration protein-related, putative, expressed	111.3	124.1	-0.0468776	0	130.3	-2.11826
LOC_Os03g46454	OsAffx.10755.1.S1_at	metal cation transporter, putative, expressed	0	73.2	-1.8704	58.6	65.8	-0.0495302
LOC_Os12g44350	Os.6379.1.S1_at	actin, putative, expressed	108.6	121.2	-0.0472607	0	112.3	-2.05423
LOC_Os06g10140	Os.49982.1.S1_at	expressed protein	98.8	110.9	-0.0496995	0	59.4	-1.78104
LOC_Os05g48140	Os.49886.1.S1_at	expressed protein	43.8	49.1	-0.0485597	0	67.5	-1.83569
LOC_Os12g06250	Os.54124.1.S2_at	expressed protein	168.1	186.6	-0.0450892	0	126.9	-2.10687
LOC_Os12g20324	OsAffx.31820.1.S1_x_at	cyclin-A1, putative, expressed	102.9	114.6	-0.0463423	0	92.4	-1.97035
LOC_Os07g28900	OsAffx.16463.1.S1_at	PPR repeat domain containing protein, putative, expressed	66.6	74.2	-0.0462711	0	81	-1.91381
LOC_Os09g11590	OsAffx.17647.1.S1_at	hypothetical protein	0	73	-1.86923	89.7	99.6	-0.0449907
LOC_Os06g08154	Os.50451.1.S1_at	receptor-like protein kinase 5 precursor, putative, expressed	84.3	94	-0.0467746	0	54	-1.74036
LOC_Os11g09040	Os.51173.1.S1_at	expressed protein	226.4	248.5	-0.0402801	0	210	-2.32428
LOC_Os01g61860	OsAffx.23887.2.S1_x_at	TBC domain containing protein, expressed	146.8	161.4	-0.0409116	0	151.8	-2.18412
LOC_Os02g33650	OsAffx.12335.1.S1_at	expressed protein	83.5	92.2	-0.0425592	0	95.7	-1.98543
LOC_Os04g48950	Os.52867.1.S1_at	fringe-related protein, putative, expressed	0	76.9	-1.89154	110.6	122.3	-0.0432989
LOC_Os01g61630	Os.38044.1.S1_at	expressed protein	377.7	411.8	-0.0374444	0	179.5	-2.25648
LOC_Os01g41800	Os.20589.1.S1_at	cytochrome P450, putative, expressed	51.1	57.2	-0.0480853	0	35	-1.5563
LOC_Os11g29120	Os.52599.1.S1_at	growth regulator related protein, putative, expressed	436.5	473.2	-0.0349835	0	319.1	-2.50529
LOC_Os03g17810	Os.53414.1.S1_at	DUF260 domain containing protein, putative, expressed	174.4	191.7	-0.0408521	0	60.1	-1.78604
LOC_Os01g08550	Os.23665.1.A1_at	aminoacyl-tRNA synthetase, putative, expressed	178.1	192.3	-0.0331363	0	212.9	-2.33021
LOC_Os04g50660	Os.27704.1.A1_at	WD domain, G-beta repeat domain containing protein, expressed	137.8	149.3	-0.0345695	0	119.7	-2.08171
LOC_Os02g37920	Os.23276.1.S1_at	expressed protein	67.3	74.1	-0.0412192	0	40	-1.61278
LOC_Os04g33950	Os.52509.1.S1_at	E2F family transcription factor protein, putative, expressed	0	102.8	-2.0162	153.8	166.2	-0.0334653
LOC_Os02g10630	Os.16187.1.S1_at	GRAM and C2 domains containing protein, putative, expressed	142.4	153.9	-0.0335023	0	90	-1.95904
LOC_Os06g04360	Os.51695.1.S1_at	expressed protein	0	44.2	-1.65514	52.8	57.7	-0.0378558
LOC_Os05g01910	OsAffx.26684.1.S1_at	pumilio-family RNA binding protein, putative, expressed	113.3	122	-0.0318589	0	88.8	-1.95328
LOC_Os06g36310	OsAffx.15772.1.S1_at	receptor-like protein kinase 5 precursor, putative, expressed	184.5	197.6	-0.0296353	0	141.8	-2.15473
LOC_Os03g42380	Os.7388.1.S1_s_at	expressed protein	0	104.2	-2.02202	162.5	174.3	-0.0302642
LOC_Os04g44930	Os.50476.1.S1_at	expressed protein	100.2	107.4	-0.0298488	0	114.3	-2.06183
LOC_Os11g12650	Os.54501.1.S1_at	PHD-finger domain containing protein, putative, expressed	81.3	87.7	-0.0325238	0	61.4	-1.79518
LOC_Os08g05540	OsAffx.5717.1.S1_at	expressed protein	100.4	107.4	-0.0289913	0	99	-2
LOC_Os01g50910	Os.10933.1.S1_at	late embryogenesis abundant protein, group 3, putative, expressed	0	128.4	-2.11193	291.2	310.5	-0.0277778
LOC_Os06g08170	OsAffx.4763.1.S1_at	transporter, major facilitator family, putative, expressed	160.4	170.8	-0.0271196	0	145.2	-2.16495
LOC_Os07g05840	OsAffx.28294.2.S1_at	expressed protein	45.4	49	-0.032452	0	52.7	-1.72997
LOC_Os02g25620	Os.50153.1.S1_at	expressed protein	49.5	53.4	-0.0323075	0	51	-1.716
LOC_Os04g43440	OsAffx.26443.1.S1_s_at	NB-ARC/LRR disease resistance protein, putative, expressed	72.3	77.5	-0.0297657	0	70.6	-1.85491
LOC_Os01g17070	Os.50.2.S1_x_at	OsDegp1 - Putative Deg protease homologue, expressed	237.4	251.5	-0.0249551	0	225.2	-2.35449
LOC_Os02g28200	Os.15581.1.S1_at	transferase family protein, putative, expressed	0	71.5	-1.86034	104.6	111.9	-0.02903
LOC_Os01g07050	Os.46013.1.S1_at	POEI42 - Pollen Ole e I allergen and extensin family protein precursor, expressed	0	71	-1.85733	85.9	91.8	-0.0285282
LOC_Os06g11910	Os.54099.1.S1_at	expressed protein	0	216.9	-2.33826	134	141.7	-0.0240902
LOC_Os04g26150	OsAffx.3900.1.S1_at	#N/A	100.7	108.9	-0.0336767	0	37.8	-1.58883
LOC_Os01g62100	OsAffx.13663.1.S1_x_at	retrotransposon protein, putative, unclassified, expressed	222.3	234.6	-0.0232866	0	279.2	-2.44747
LOC_Os09g10910	Os.6756.1.S1_at	fiber protein Fb34, putative, expressed	906.7	951.8	-0.0210594	0	762.7	-2.88292
LOC_Os12g05990	Os.19369.1.S1_at	No apical meristem protein, putative, expressed	98.2	103.7	-0.023435	0	115.6	-2.0667
LOC_Os05g42180	OsAffx.27283.3.S1_at	ethylene-responsive protein related, putative, expressed	0	114.7	-2.06333	129.7	136.6	-0.0223428
LOC_Os04g47810	Os.55989.1.S1_at	ethylene-responsive protein related, putative, expressed	119.3	125.5	-0.0218249	0	124.3	-2.09795
LOC_Os03g27880	Os.54775.1.S1_at	tetratricopeptide-like helical, putative, expressed	59.3	63.5	-0.0292424	0	38.9	-1.60097
LOC_Os12g43990	Os.57165.1.S1_at	expressed protein	0	171.5	-2.23679	139.1	145.6	-0.0196958
LOC_Os01g26300	OsAffx.23406.1.S1_at	OsWAK9 - OsWAK receptor-like cytoplasmic kinase OsWAK-RLCK, expressed	39.7	42	-0.023874	0	64.7	-1.81757
LOC_Os07g32950	Os.24894.1.S1_s_at	dnaJ C terminal region family protein, expressed	120.1	126.6	-0.0227065	0	77.9	-1.89708
LOC_Os04g55840	Os.55099.1.S1_at	expressed protein	92.3	96.7	-0.0200129	0	114.3	-2.06183
LOC_Os07g36260	Os.39859.1.S1_at	transposon protein, putative, Pong sub-class, expressed	90.7	95.2	-0.0208057	0	88.5	-1.95182
LOC_Os11g07120	OsAffx.18717.1.S1_at	receptor kinase-like protein, identical, putative, expressed	82.1	86.4	-0.0219104	0	69.3	-1.84696
LOC_Os01g49590	Os.11986.2.S1_x_at	#N/A	0	171.3	-2.23629	126.4	131.6	-0.0173741
LOC_Os01g04960	Os.35344.18.S1_x_at	transposon protein, putative, unclassified, expressed	283.7	295.2	-0.0171976	0	183.3	-2.26553
LOC_Os07g29750	OsAffx.16482.1.S1_x_at	glycosyl hydrolases family 16, putative, expressed	239.1	249.9	-0.0191085	0	101.7	-2.01157
LOC_Os01g70920	Os.24785.1.A1_at	cullin-1, putative, expressed	256.2	267.7	-0.0189967	0	103.7	-2.01995
LOC_Os02g12730	Os.14358.4.S1_x_at	beta-galactosidase precursor, putative, expressed	143.4	149.5	-0.0179693	0	123.4	-2.09482
LOC_Os01g14290	OsAffx.22940.5.S1_at	transposon protein, putative, unclassified	0	108.8	-2.0406	70.8	73.9	-0.0183574
LOC_Os09g33740	OsAffx.6475.1.S1_at	Zinc finger, ZZ type domain containing protein, expressed	91.7	95.6	-0.0178974	0	85.5	-1.93702
LOC_Os04g33890	OsAffx.14119.1.S1_at	expressed protein	0	82	-1.91908	107.1	111.6	-0.0177127
LOC_Os11g03670	OsAffx.19468.1.S1_s_at	Mpv17 / PMP22 family domain containing protein, expressed	134.5	139.7	-0.0163548	0	106.7	-2.03222
LOC_Os06g23940	OsAffx.25936.5.S1_x_at	transposon protein, putative, CACTA, En/Spm sub-class, expressed	149.3	154.2	-0.0139327	0	164.1	-2.21775
LOC_Os05g02210	Os.54046.1.S1_at	pentatricopeptide, putative, expressed	0	80.7	-1.91222	68.6	71.1	-0.015326
LOC_Os09g32550	Os.27986.1.A1_at	glucan endo-1,3-beta-glucosidase precursor, putative, expressed	150.4	155	-0.0129987	0	120.9	-2.086
LOC_Os11g25110	OsAffx.31124.1.S1_at	tropinone reductase 2, putative, expressed	78.3	81	-0.0145407	0	80.7	-1.91222
LOC_Os03g42464	Os.7207.1.S1_at	expressed protein	182.6	187.9	-0.0123593	0	120.3	-2.08386
LOC_Os01g52304	Os.35895.2.S1_x_at	NB-ARC domain containing protein, expressed	118.4	122.1	-0.0132537	0	96.5	-1.989
LOC_Os01g68104	Os.19434.1.S1_at	ZOS1-21 - C2H2 zinc finger protein, expressed	100.7	103.8	-0.0130403	0	92.8	-1.9722
LOC_Os01g20894	Os.56979.1.S1_at	expressed protein	0	218.7	-2.34183	320.5	327.3	-0.00908991
LOC_Os01g62790	Os.53372.1.S1_x_at	expressed protein	116.8	119.7	-0.010562	0	122.2	-2.09061
LOC_Os02g25810	Os.1709.1.S1_x_at	retrotransposon protein, putative, unclassified, expressed	102.3	104.9	-0.0107956	0	107.4	-2.03503
LOC_Os11g18366	Os.23471.2.S1_at	cycloartenol synthase, putative, expressed	0	43.3	-1.6464	206.1	214.1	-0.0164603
LOC_Os01g44394	Os.7481.1.S1_at	mitotic checkpoint protein, putative, expressed	261.7	267.1	-0.00883674	0	171.3	-2.23629
LOC_Os08g19340	OsAffx.29275.1.S1_at	expressed protein	0	66.3	-1.82802	47.9	49.2	-0.0113949
LOC_Os09g04710	Os.20237.1.S1_at	GDSL-like lipase/acylhydrolase, putative, expressed	110.6	112.9	-0.00885953	0	85.5	-1.93702
LOC_Os09g39060	Os.26871.1.S1_at	vignain precursor, putative, expressed	186.5	188.5	-0.00460794	0	201.8	-2.30707
LOC_Os06g30940	Os.55063.1.S1_at	pentatricopeptide, putative, expressed	59.3	60.2	-0.00643411	0	72.4	-1.8657
LOC_Os11g01540	OsAffx.31540.2.S1_s_at	expressed protein	162.1	162	0.000266357	0	248.7	-2.39742
LOC_Os12g32160	OsAffx.19928.1.S1_at	expressed protein	186.7	186.8	-0.000231315	0	182.7	-2.26411
LOC_Os08g34520	OsAffx.17330.1.S1_at	hypothetical protein	0	378.8	-2.57955	395.3	393.1	0.00241764
LOC_Os02g49986	Os.7051.1.S1_at	MYB family transcription factor, putative, expressed	0	90.4	-1.96095	165	165.4	-0.00104523
LOC_Os04g54759	Os.53699.1.S1_at	expressed protein	127	127	0	0	116.1	-2.06856
LOC_Os03g20680	OsAffx.12954.1.S1_at	late embryogenesis abundant protein 1, putative, expressed	0	278.3	-2.44607	373.8	371.8	0.00232368
LOC_Os08g27240	Os.47452.1.A1_at	ARID/BRIGHT DNA-binding domain containing protein, expressed	106.3	106	0.00121594	0	147	-2.17026
LOC_Os04g45130	OsAffx.14273.1.S1_at	heavy-metal-associated domain-containing protein, putative, expressed	0	146.8	-2.16967	105.6	105.2	0.00163269
LOC_Os01g55420	Os.13081.1.S1_at	expressed protein	55.5	55.6	-0.000767983	0	70	-1.85126
LOC_Os04g48480	Os.8906.1.S1_at	exostosin family domain containing protein, expressed	288.6	285.8	0.00421941	0	269.1	-2.43152
LOC_Os08g02670	Os.6822.1.S1_at	ATP binding protein, putative, expressed	174.3	172.6	0.0042322	0	184.9	-2.26928
LOC_Os10g18420	OsAffx.30226.2.S1_x_at	retrotransposon protein, putative, Ty1-copia subclass, expressed	94.1	95.2	-0.00499456	0	34.5	-1.55023
LOC_Os03g13830	OsAffx.3232.1.S1_at	pentatricopeptide, putative, expressed	55.5	55.2	0.00231213	0	83.9	-1.92891
LOC_Os06g09910	Os.48661.1.S1_at	phosphopantothenoylcysteine decarboxylase, putative, expressed	53.9	53.6	0.0023797	0	83.3	-1.92583
LOC_Os02g58540	OsAffx.24924.1.S1_at	RING-H2 finger protein, putative, expressed	0	152.6	-2.18639	259.7	256.9	0.00468969
LOC_Os04g53830	Os.17014.1.S1_s_at	3-beta hydroxysteroid dehydrogenase/isomerase family protein, putative, expressed	0	143.7	-2.16047	110.8	109.5	0.00507953
LOC_Os11g45250	Os.15559.1.A1_at	ribonucleases P/MRP protein subunit POP1 containing protein, expressed	103.3	102.6	0.00292455	0	72.1	-1.86392
LOC_Os03g18130	Os.11327.1.S1_at	asparagine synthetase, putative, expressed	0	1951.9	-3.29068	738.2	723.5	0.00872357
LOC_Os06g37080	Os.16282.1.A1_at	L-ascorbate oxidase precursor, putative, expressed	336.5	331.7	0.00622098	0	148.7	-2.17522
LOC_Os04g47580	Os.9246.1.S1_at	cyclin, putative, expressed	0	77.5	-1.89487	86.8	85.8	0.00497479
LOC_Os03g05610	Os.54757.1.S1_at	inorganic phosphate transporter, putative, expressed	83.3	82	0.00674948	0	90.3	-1.96047
LOC_Os03g54780	Os.18618.1.S1_at	STE_PAK_Ste20_KHSh_GCKh_HPKh.1 - STE kinases include homologs to sterile 7, sterile 11 and sterile 20 from yeast, expressed	257.4	251.6	0.00985916	0	219.4	-2.34321
LOC_Os09g12500	OsAffx.17667.1.S1_at	EMB1381, putative, expressed	178.1	174.1	0.00980944	0	96	-1.98677
LOC_Os12g12110	OsAffx.31708.1.S1_at	expressed protein	0	230.4	-2.36436	177.8	171.8	0.0148238
LOC_Os01g43880	Os.27350.1.A1_at	expressed protein	119.9	116.1	0.0138694	0	143	-2.15836
LOC_Os06g41060	Os.4952.1.S1_at	helix-loop-helix DNA-binding, putative, expressed	83.5	80.9	0.0135728	0	110.6	-2.04766
LOC_Os10g34320	Os.54931.1.S1_at	ribosomal L18p/L5e family protein, expressed	129.1	125.6	0.0118436	0	69.4	-1.84757
LOC_Os08g36490	Os.7353.1.S1_at	kinetochore protein, putative, expressed	0	106.7	-2.03222	136.4	131.7	0.0151158
LOC_Os06g33980	Os.24713.2.S1_x_at	tRNA-splicing endonuclease subunit Sen2, putative, expressed	145.9	140.6	0.0159585	0	122.8	-2.09272
LOC_Os09g30220	Os.50526.1.S1_at	disease resistance protein RPM1, putative, expressed	142.5	137.2	0.0163439	0	129.4	-2.11528
LOC_Os09g28190	OsAffx.6425.1.S1_at	expressed protein	0	67.1	-1.83315	50.6	48.9	0.0145492
LOC_Os02g29910	OsAffx.12284.1.S1_at	hypothetical protein	0	41	-1.62325	43.9	42.8	0.0107722
LOC_Os01g12390	Os.28972.1.S1_at	inactive receptor kinase At2g26730 precursor, putative, expressed	0	592.3	-2.77327	867.6	827.4	0.0205797
LOC_Os09g30380	Os.47322.1.A1_at	AP005392-AK108636 - NBS/LRR genes that are S-rich,divergent TIR, divergent NBS, expressed	0	120.3	-2.08386	138.1	132	0.0194755
LOC_Os09g03880	OsAffx.17555.1.S1_at	retrotransposon protein, putative, unclassified	0	106.6	-2.03181	91.8	87.8	0.019135
LOC_Os09g33870	Os.5580.1.S1_at	RNA recognition motif containing protein, putative, expressed	211.1	200.9	0.0214043	0	259.5	-2.41581
LOC_Os12g08830	Os.37204.1.S1_at	thylakoid lumenal 29.8 kDa protein, putative, expressed	111.1	106.1	0.0198161	0	116.7	-2.07078
LOC_Os06g49970	Os.50953.1.S1_at	alpha-amylase precursor, putative, expressed	0	118.1	-2.07591	176.4	168.3	0.0202967
LOC_Os06g42240	OsAffx.29272.2.S1_x_at	transposon protein, putative, unclassified, expressed	0	50.2	-1.70927	51.2	49.2	0.0169668
LOC_Os05g44380	OsAffx.27306.1.S1_at	MPPN domain containing protein, expressed	446.8	422.3	0.0244358	0	306.3	-2.48756
LOC_Os02g55170	OsAffx.24879.1.S1_at	formin-like protein 13, putative, expressed	0	86.5	-1.94201	92	87.4	0.0220307
LOC_Os01g55280	Os.26380.1.S1_at	expressed protein	314.1	295.3	0.0267168	0	312.3	-2.49596
LOC_Os03g50530	Os.51052.1.S1_at	expressed protein	300.8	283.9	0.0250268	0	132	-2.12385
LOC_Os12g09290	Os.5668.1.S1_at	tRNA pseudouridine synthase family protein, putative, expressed	528.4	495.5	0.0278647	0	423.7	-2.62808
LOC_Os05g01280	Os.28055.1.S1_at	expressed protein	155.4	145.2	0.0292894	0	246.5	-2.39358
LOC_Os09g39490	OsAffx.6533.1.S1_at	histone-like transcription factor and archaeal histone, putative, expressed	0	99.5	-2.00217	135.1	126.9	0.0269876
LOC_Os12g14330	Os.54029.1.S1_at	disease resistance protein RPM1, putative, expressed	61.9	58.3	0.025596	0	55.5	-1.75205
LOC_Os02g33100	OsAffx.12327.1.S1_at	expressed protein	0	282.5	-2.45255	330.1	306.3	0.0323966
LOC_Os04g49450	Os.5335.1.S1_at	MYB family transcription factor, putative, expressed	135.3	125.1	0.0337808	0	220	-2.34439
LOC_Os06g46680	Os.49708.1.S1_at	cytochrome P450, putative, expressed	441.9	408.1	0.0344762	0	343.5	-2.53719
LOC_Os02g55050	OsAffx.24874.1.S1_at	OsFBX64 - F-box domain containing protein, expressed	100.9	93.7	0.0318242	0	92.8	-1.9722
LOC_Os02g57070	Os.54808.1.S1_at	3-5 exoribonuclease CSL4, putative, expressed	277.2	255.2	0.035778	0	206.1	-2.31618
LOC_Os06g44870	OsAffx.15931.1.S1_s_at	expressed protein	244.8	225.9	0.0347474	0	121.7	-2.08884
LOC_Os01g67740	Os.48518.1.S1_at	chromosome segregation protein, putative, expressed	103.5	96	0.0323446	0	65.7	-1.82413
LOC_Os08g42380	Os.13952.1.S1_at	mitochondrial import inner membrane translocase subunit Tim, putative, expressed	550.7	503.2	0.0391001	0	493.4	-2.69408
LOC_Os03g38620	OsAffx.13236.1.S1_x_at	retrotransposon protein, putative, unclassified, expressed	74.2	68.3	0.0354846	0	86.2	-1.94052
LOC_Os01g72900	Os.27963.1.A1_at	abscisic stress-ripening, putative, expressed	91.2	83.9	0.0358232	0	90.8	-1.96284
LOC_Os12g03440	Os.16604.1.S1_at	OsFBX436 - F-box domain containing protein, expressed	136.7	125.4	0.0371869	0	130.9	-2.12024
LOC_Os02g48460	Os.7122.1.S1_at	NAD dependent epimerase/dehydratase family protein, putative, expressed	106.9	99.1	0.0325874	0	51	-1.716
LOC_Os02g58110	OsAffx.12687.1.S1_at	expressed protein	0	399.9	-2.60304	256.5	234	0.0397094
LOC_Os03g15810	OsAffx.25102.1.S1_at	AAA-type ATPase family protein, putative, expressed	66.9	61.6	0.0352954	0	69.6	-1.8488
LOC_Os03g43480	Os.49752.1.S1_at	AGG2, putative, expressed	102.7	94.3	0.0366859	0	83.1	-1.9248
LOC_Os11g38170	Os.26840.1.S1_at	notchless protein, putative, expressed	253.6	230.5	0.0413074	0	208.8	-2.32181
LOC_Os03g55800	Os.8266.1.A1_at	cytochrome P450, putative, expressed	679.8	615.9	0.0428048	0	405.7	-2.60927
LOC_Os04g51450	Os.51755.1.S1_at	glycosyl hydrolases family 16, putative, expressed	113.1	102.4	0.0427651	0	186.1	-2.27207
LOC_Os12g09550	Os.50499.1.S2_at	expressed protein	113.1	102.6	0.0419259	0	96.6	-1.98945
LOC_Os07g15370	Os.9420.1.S1_at	metal transporter Nramp6, putative, expressed	0	91.6	-1.96661	185.9	168.7	0.0419275
LOC_Os08g35948	OsAffx.17354.1.S1_x_at	expressed protein	159.4	144	0.0438364	0	159.1	-2.20439
LOC_Os03g55920	OsAffx.13499.1.S1_at	hydrolase, acting on carbon-nitrogen, putative, expressed	198.1	179.4	0.0428347	0	109.5	-2.04336
LOC_Os10g19300	OsAffx.20499.2.S1_at	expressed protein	86.4	79.1	0.0378789	0	42	-1.63347
LOC_Os03g25490	Os.34992.1.S1_at	cytochrome P450 72A1, putative, expressed	0	70.6	-1.85491	100.2	90.9	0.041865
LOC_Os01g15220	OsAffx.22222.3.S1_x_at	expressed protein	0	173.8	-2.24254	200.7	180.8	0.045112
LOC_Os01g66100	Os.19823.1.S1_at	gibberellin 20 oxidase 2, putative, expressed	0	162	-2.21219	338.5	304.8	0.0454023
LOC_Os05g42200	OsAffx.27284.1.S1_s_at	cyclin-B1-1, putative, expressed	0	68.8	-1.84386	70.5	63.8	0.042731
LOC_Os01g68524	OsAffx.2438.1.S1_s_at	pentatricopeptide, putative, expressed	65.3	59	0.0433623	0	69.7	-1.84942
LOC_Os07g15270	Os.34081.1.S1_at	RNA-binding region RNP-1, putative, expressed	130.3	117.2	0.0456472	0	105.4	-2.02694
LOC_Os10g38360	Os.13015.1.S1_at	glutathione S-transferase, putative, expressed	0	492.8	-2.69355	398.1	353.4	0.051588
LOC_Os01g52340	Os.18053.1.S1_at	NB-ARC domain containing protein, expressed	0	204.6	-2.31302	166.2	147.7	0.0509253
LOC_Os01g20160	Os.30563.1.S1_at	OsHKT1;5 - Na+ transporter, expressed	0	114.7	-2.06333	153.6	136.6	0.0505911
LOC_Os08g45200	Os.49919.1.S1_at	expressed protein	99.7	89	0.048787	0	61.1	-1.79309
LOC_Os02g05810	Os.34785.1.S1_a_at	expressed protein	0	53.2	-1.734	109	97.4	0.0483976
LOC_Os07g02590	Os.34986.1.S1_at	expressed protein	136.9	121.1	0.0528486	0	139.2	-2.14675
LOC_Os02g15290	Os.56119.1.S1_at	VQ domain containing protein, putative, expressed	165.5	146.5	0.0526222	0	91	-1.96379
LOC_Os03g11400	Os.51997.1.S1_at	targeting protein-related, putative, expressed	0	50.9	-1.71517	61.1	54.4	0.0495818
LOC_Os03g27740	OsAffx.25257.1.S1_at	expressed protein	67.8	60.1	0.0515472	0	68	-1.83885
LOC_Os10g41130	OsAffx.18596.1.S1_x_at	AP2 domain containing protein, expressed	188.1	165.5	0.0552773	0	196.8	-2.29623
LOC_Os11g11410	Os.54127.1.S1_at	OsIAA27 - Auxin-responsive Aux/IAA gene family member, expressed	0	71.7	-1.86153	83.9	74.2	0.0526898
LOC_Os09g35010	Os.5816.1.S1_at	dehydration-responsive element-binding protein, putative, expressed	275.9	242.3	0.0561808	0	189.6	-2.28012
LOC_Os08g38130	OsAffx.29583.2.S1_x_at	cytokinin-O-glucosyltransferase 1, putative, expressed	0	312.2	-2.49582	409.6	359.1	0.0569958
LOC_Os09g12650	OsAffx.6257.1.S1_at	pyrophosphate--fructose 6-phosphate 1-phosphotransferase subunit alpha, putative, expressed	136.9	120.3	0.0557035	0	147.5	-2.17173
LOC_Os09g34920	Os.5109.1.S1_at	glycosyl hydrolase family 29, putative, expressed	416.7	367.3	0.0546628	0	86.3	-1.94101
LOC_Os02g41610	OsAffx.2935.1.S1_at	expressed protein	53.5	47.3	0.0524494	0	54.2	-1.74194
LOC_Os03g48430	OsAffx.3552.1.S1_at	1-aminocyclopropane-1-carboxylate oxidase homolog 4, putative, expressed	0	142.3	-2.15625	153.5	134.5	0.0569892
LOC_Os01g06640	Os.1443.1.S1_a_at	basic helix-loop-helix, putative, expressed	343.7	300.7	0.057866	0	196.4	-2.29535
LOC_Os01g08010	Os.33974.1.S1_at	expressed protein	0	224.2	-2.35257	253.9	221.7	0.0586496
LOC_Os06g04169	Os.20157.1.A1_at	hydrolase, alpha/beta fold family domain containing protein, expressed	88.5	77.8	0.0552968	0	74.3	-1.87679
LOC_Os07g33120	Os.56717.1.S1_at	expressed protein	0	66.1	-1.82672	132	115.4	0.0578987
LOC_Os09g25260	Os.52695.1.A1_at	protein binding protein, putative, expressed	0	118.2	-2.07628	149.9	129.7	0.0624137
LOC_Os05g25240	OsAffx.14821.1.S1_at	expressed protein	0	128.9	-2.11361	73.7	63.4	0.0644347
LOC_Os07g09400	Os.18387.1.S1_at	RNA ligase isoform 1, putative, expressed	255.5	219.5	0.0656788	0	145.9	-2.16702
LOC_Os01g19800	Os.33687.1.S1_at	zinc finger, C3HC4 type, putative, expressed	264.1	226	0.0673839	0	285.6	-2.45728
LOC_Os11g10640	OsAffx.18786.1.S1_at	protein kinase domain containing protein, expressed	71.1	61.3	0.0634472	0	62.5	-1.80277
LOC_Os08g05100	OsAffx.5712.1.S1_at	expressed protein	75.9	65.1	0.0657249	0	96.9	-1.99078
LOC_Os06g28800	OsAffx.15651.1.S1_at	expressed protein	58	49.6	0.0667015	0	77.1	-1.89265
LOC_Os03g32620	Os.23510.1.S1_at	pentatricopeptide, putative, expressed	114	97.5	0.0672616	0	80.4	-1.91062
LOC_Os10g40950	Os.46622.1.S1_x_at	polyol transporter 5, putative, expressed	489.4	414.8	0.071666	0	427.4	-2.63185
LOC_Os09g26160	Os.53683.1.S1_at	glutamate receptor, putative, expressed	145.4	123.2	0.0714195	0	92.2	-1.96942
LOC_Os11g29050	OsAffx.31195.1.S1_s_at	NBS-LRR type disease resistance protein, putative, expressed	200.2	169.5	0.0719036	0	84.7	-1.93298
LOC_Os04g33940	OsAffx.14122.1.S1_at	protein of unknown function DUF1279 domain containing protein, expressed	1140.4	956.8	0.076163	0	1111	-3.0461
LOC_Os07g37580	Os.10443.1.S1_at	diacylglycerol kinase, putative, expressed	698	583.2	0.0779156	0	719.1	-2.85739
LOC_Os04g25290	OsAffx.26158.2.S1_x_at	expressed protein	52.2	44.1	0.0717351	0	51.9	-1.72346
LOC_Os11g30370	OsAffx.19085.1.S1_at	OsSPL19 - SBP-box gene family member, expressed	107.7	90.1	0.0767112	0	98.5	-1.99782
LOC_Os03g42370	OsAffx.13305.1.S1_at	B3 DNA binding domain containing protein, expressed	0	105.9	-2.02898	143.8	120.2	0.0772659
LOC_Os06g33520	OsAffx.27916.1.S1_at	DEAD/DEAH box helicase, putative, expressed	295	246.1	0.078419	0	147	-2.17026
LOC_Os08g42620	Os.53626.1.S1_at	zinc finger DHHC domain-containing protein, putative, expressed	64.2	53.8	0.075467	0	65.3	-1.82151
LOC_Os04g39360	OsAffx.14201.1.S1_at	heavy metal transport/detoxification protein, putative, expressed	0	90.2	-1.95999	186.3	155.2	0.0788567
LOC_Os11g26150	Os.27394.1.A1_at	expressed protein	157	130	0.0813858	0	136.1	-2.13704
LOC_Os01g36500	OsAffx.719.1.S1_s_at	TKL_IRAK_DUF26-lh.5 - DUF26 kinases have homology to DUF26 containing loci, expressed	55.7	46.3	0.0787219	0	41.3	-1.62634
LOC_Os01g21980	OsAffx.11154.2.S1_s_at	expressed protein	129.4	106.3	0.0846779	0	124.4	-2.0983
LOC_Os09g32570	Os.56234.1.S1_at	alcohol dehydrogenase GroES-like domain containing protein, expressed	0	130	-2.11727	113.6	93.2	0.0851337
LOC_Os04g09770	OsAffx.3756.1.S1_at	Ser/Thr protein kinase, putative, expressed	98.5	81.3	0.0824232	0	59.6	-1.78247
LOC_Os07g44370	Os.43269.1.S1_x_at	dirigent, putative, expressed	0	99.1	-2.00043	155	127.1	0.0855755
LOC_Os02g54930	OsAffx.12647.1.S1_at	expressed protein	107.5	88	0.0860397	0	112.5	-2.055
LOC_Os09g37490	Os.51408.1.S1_at	OsSAUR54 - Auxin-responsive SAUR gene family member, expressed	60	49.3	0.0837618	0	46.2	-1.67394
LOC_Os01g49110	Os.53602.1.S1_at	prenyltransferase, putative, expressed	0	69.8	-1.85003	61.4	50.1	0.0867637
LOC_Os11g29740	OsAffx.7250.1.S1_at	expressed protein	222.4	180.7	0.0897282	0	116.5	-2.07004
LOC_Os01g67580	Os.33212.2.S1_at	multidrug resistance-associated protein, putative, expressed	0	68.4	-1.84136	46.6	37.8	0.0887752
LOC_Os07g13370	Os.44296.1.S1_at	expressed protein	0	183	-2.26482	239.6	193.3	0.0928228
LOC_Os01g32640	Os.29827.1.S1_x_at	OsFBX9 - F-box domain containing protein, expressed	0	83	-1.92428	78.5	63.5	0.0908074
LOC_Os03g57640	Os.54936.1.S1_at	gibberellin receptor GID1L2, putative, expressed	886.2	712.4	0.0946884	0	235.4	-2.37365
LOC_Os01g71960	Os.57379.1.S1_at	endonuclease, putative, expressed	259.5	207.7	0.0962853	0	225.6	-2.35526
LOC_Os10g05250	Os.21240.2.S1_at	protein kinase domain containing protein, expressed	43.2	34.4	0.096419	0	85.1	-1.935
LOC_Os02g16070	OsAffx.12066.1.S1_at	lr1 disease resistance protein, putative, expressed	102.3	81.5	0.0976464	0	93.7	-1.97635
LOC_Os04g47900	Os.55683.1.S1_at	ATTIM23-2, putative, expressed	0	80.3	-1.91009	56.5	44.9	0.0978552
LOC_Os02g16500	Os.12412.1.S1_at	expressed protein	0	97	-1.99123	182.2	144.8	0.0991679
LOC_Os04g46079	Os.53223.1.S1_at	ELMO/CED-12 family protein, putative, expressed	0	82.6	-1.92221	153.1	121.8	0.0986043
LOC_Os10g21920	OsAffx.18338.1.S1_at	PPR repeat containing protein, expressed	101.3	80.4	0.0992512	0	94.4	-1.97955
LOC_Os01g53130	Os.41794.1.S1_at	zinc finger, C3HC4 type domain containing protein, expressed	106.1	84.2	0.0993499	0	86.1	-1.94002
LOC_Os06g49770	Os.47906.1.A1_at	LTPL86 - Protease inhibitor/seed storage/LTP family protein precursor, expressed	0	50.9	-1.71517	116.7	92.9	0.0981109
LOC_Os03g01660	Os.43902.1.S1_at	SKP1, putative, expressed	148.8	117.4	0.10216	0	123.7	-2.09587
LOC_Os07g38490	Os.48830.1.S1_at	GDP-fucose protein-O-fucosyltransferase 2, putative, expressed	891.4	700.7	0.104408	0	555.8	-2.7457
LOC_Os01g66860	Os.37969.2.S1_at	serine/threonine protein kinase, putative, expressed	91.9	72.6	0.101138	0	60.8	-1.79099
LOC_Os01g62950	Os.34462.1.S1_at	ras-related protein, putative, expressed	181	141.9	0.105039	0	146.3	-2.1682
LOC_Os01g51020	Os.40148.1.S1_at	60S ribosomal protein L28-1, putative, expressed	0	279.5	-2.44793	411.1	321.7	0.106204
LOC_Os08g36440	Os.11053.1.S1_s_at	HVA22, putative, expressed	218.1	170.3	0.106885	0	270.6	-2.43393
LOC_Os09g08890	OsAffx.32305.1.S1_x_at	mitochondrial 60S ribosomal protein L5, putative, expressed	120.4	94	0.106495	0	124.4	-2.0983
LOC_Os08g40690	Os.4681.1.S1_at	glycosyl hydrolase, putative, expressed	0	128.4	-2.11193	116.2	90.6	0.107032
LOC_Os03g10430	OsAffx.20052.2.S1_at	expressed protein	0	32.4	-1.52375	76.4	60.5	0.0998658
LOC_Os01g41570	OsAffx.23623.1.S1_x_at	#N/A	134.2	104.5	0.107724	0	142.4	-2.15655
LOC_Os09g21700	OsAffx.17833.1.S1_at	OsFBX326 - F-box domain containing protein, expressed	56.7	44.1	0.106999	0	68.6	-1.84261
LOC_Os02g26430	Os.56922.1.S1_at	WRKY42, expressed	148.4	115.4	0.108398	0	93.4	-1.97497
LOC_Os12g42110	OsAffx.7861.1.S1_x_at	phosphonate metabolism protein-related, putative, expressed	405.2	310.6	0.115142	0	318.4	-2.50433
LOC_Os08g07790	OsAffx.16884.1.S1_at	CRS2-associated factor 2, mitochondrial precursor, putative, expressed	184.5	143.7	0.107875	0	39.3	-1.60531
LOC_Os12g39210	Os.57113.1.S1_at	cyclin, putative, expressed	0	78.7	-1.90146	137.5	105.4	0.114508
LOC_Os08g26350	Os.9543.1.S1_at	expressed protein	114.5	87.1	0.117606	0	124.4	-2.0983
LOC_Os11g04920	Os.51435.1.S1_at	expressed protein	109.8	83.5	0.117683	0	113.2	-2.05767
LOC_Os04g48260	Os.24913.1.A1_at	zinc RING finger protein, putative, expressed	0	87.8	-1.94841	93.9	71.1	0.119331
LOC_Os09g02690	OsAffx.17541.1.S1_at	expressed protein	0	90.6	-1.9619	127.4	96.4	0.120006
LOC_Os01g13530	Os.24968.1.S1_at	ABIL2, putative, expressed	103.6	79	0.116442	0	41.8	-1.63144
LOC_Os10g29860	Os.46868.1.S1_x_at	#N/A	0	131.2	-2.12123	79.5	59.3	0.125479
LOC_Os10g41290	Os.46554.1.S1_at	AGC_PVPK_like_kin82y.17 - ACG kinases include homologs to PKA, PKG and PKC, expressed	139.2	104.1	0.125145	0	94.7	-1.98091
LOC_Os06g06910	OsAffx.27481.1.S1_at	expressed protein	287.3	214.1	0.127204	0	168.5	-2.22917
LOC_Os01g26310	OsAffx.21092.2.S1_at	wall-associated kinase-like 2, putative, expressed	0	107.7	-2.03623	64.4	47.4	0.130732
LOC_Os10g28630	Os.46891.1.S1_at	homocysteine S-methyltransferase protein, putative, expressed	83.8	62	0.129055	0	53.1	-1.7332
LOC_Os08g41760	OsAffx.6108.1.S1_at	OsFBX304 - F-box domain containing protein, expressed	101.7	74.7	0.132475	0	73.7	-1.87332
LOC_Os12g43890	Os.24486.1.A1_at	GNS1/SUR4 membrane family protein, putative, expressed	212.1	154.8	0.136016	0	180.3	-2.2584
LOC_Os10g05800	Os.8494.1.S1_at	F-box protein family, AtFBL4, putative, expressed	237.3	172	0.139078	0	208.2	-2.32056
LOC_Os01g11660	Os.33387.1.S1_at	GDSL-like lipase/acylhydrolase, putative, expressed	266.2	193.1	0.138811	0	131.4	-2.12189
LOC_Os12g28590	Os.5999.1.S1_at	ATPase 2, putative, expressed	213.4	154.9	0.138379	0	71.3	-1.85914
LOC_Os04g59380	Os.257.1.S1_at	ZOS4-14 - C2H2 zinc finger protein, expressed	175	126	0.141709	0	151	-2.18184
LOC_Os02g21210	Os.24569.1.S2_at	#N/A	170.5	122.6	0.142246	0	130.5	-2.11893
LOC_Os06g43940	Os.27468.1.S1_at	expressed protein	187.6	134.9	0.142322	0	102.9	-2.01662
LOC_Os01g09384	Os.53325.1.S1_at	ankyrin repeat domain containing protein, putative, expressed	112.9	81.1	0.142181	0	83.1	-1.9248
LOC_Os03g42690	OsAffx.92.1.S1_at	transposon protein, putative, CACTA, En/Spm sub-class, expressed	0	63.3	-1.80821	66.2	47.1	0.145224
LOC_Os05g10650	Os.9848.1.S1_at	6-phosphofructokinase, putative, expressed	0	138.1	-2.14333	175.1	123.6	0.150241
LOC_Os12g26060	Os.48077.1.A1_at	bifunctional dihydrofolate reductase-thymidylate synthase, putative, expressed	111.2	78.9	0.147446	0	54.7	-1.74586
LOC_Os02g06880	Os.54367.1.S1_at	EMB2758, putative, expressed	203.1	143.3	0.150577	0	96.8	-1.99034
LOC_Os09g33900	Os.54331.1.S1_at	FAD dependent oxidoreductase domain containing protein, expressed	119.1	83.8	0.151147	0	109.9	-2.04493
LOC_Os06g46030	Os.52694.1.S1_at	DUF640 domain containing protein, putative, expressed	0	46.3	-1.67486	131.5	92.6	0.15094
LOC_Os04g35680	Os.50533.1.S1_at	U-box domain containing protein, expressed	0	209	-2.32222	231.7	161.2	0.156746
LOC_Os06g01860	Os.36672.1.S1_at	expressed protein	38.8	27.3	0.148097	0	29	-1.47712
LOC_Os11g04830	Os.50379.1.S1_at	embryogenesis transmembrane protein, putative, expressed	127.9	89.1	0.155528	0	93.6	-1.97589
LOC_Os09g14880	Os.53978.1.S1_at	transposon protein, putative, Pong sub-class, expressed	93.4	65.7	0.150846	0	37.3	-1.5832
LOC_Os10g07978	Os.15498.1.S1_at	disease resistance protein RPM1, putative, expressed	212.6	147.7	0.15729	0	138.2	-2.14364
LOC_Os10g11100	Os.8976.1.S1_at	retrotransposon protein, putative, unclassified, expressed	102.1	71	0.155926	0	61.4	-1.79518
LOC_Os07g31310	Os.44002.1.S1_at	PPR repeat domain containing protein, putative, expressed	0	52.9	-1.73159	88.9	61.7	0.156492
LOC_Os07g37350	Os.5797.1.S1_at	armadillo/beta-catenin repeat family protein, putative, expressed	221.1	152.3	0.161006	0	224.4	-2.35295
LOC_Os06g02900	Os.14214.1.S1_at	aspartic proteinase nepenthesin-2 precursor, putative, expressed	179.4	123.4	0.161416	0	192.9	-2.28758
LOC_Os12g05020	OsAffx.31587.1.S1_at	jasmonate-induced protein, putative, expressed	243	166.6	0.163116	0	229.7	-2.36305
LOC_Os01g50622	Os.15428.1.S1_at	DNA-binding protein DSP1, putative, expressed	283.7	195.7	0.160583	0	52.9	-1.73159
LOC_Os11g44970	OsAffx.19384.2.S1_at	NBS-LRR disease resistance protein, putative, expressed	0	86	-1.93952	73	49.7	0.164224
LOC_Os10g21690	OsAffx.30485.1.S1_at	EDA28/MEE23, putative, expressed	0	90.2	-1.95999	118.9	81	0.165005
LOC_Os07g46950	Os.10002.1.S1_at	ligA, putative, expressed	0	88.8	-1.95328	148.9	101.4	0.165502
LOC_Os01g32120	Os.53456.1.S1_at	OsCML11 - Calmodulin-related calcium sensor protein, expressed	0	176.6	-2.24944	233.2	158.2	0.167644
LOC_Os11g13650	OsAffx.30957.1.S1_x_at	cellulose synthase, putative, expressed	293.6	198.9	0.16842	0	260.2	-2.41697
LOC_Os02g58210	Os.18195.1.S1_at	jmjC domain containing protein, expressed	128.6	87.1	0.167629	0	83	-1.92428
LOC_Os03g07100	Os.4612.1.S1_at	LTPL82 - Protease inhibitor/seed storage/LTP family protein precursor, expressed	0	65.7	-1.82413	126.1	85.5	0.167129
LOC_Os05g31670	Os.11260.1.S1_at	AWPM-19-like membrane family protein, putative, expressed	0	95	-1.98227	152.6	102.5	0.171451
LOC_Os05g41490	Os.55479.1.S1_at	circadian clock coupling factor ZGT, putative, expressed	103.1	68.3	0.176717	0	124.2	-2.0976
LOC_Os01g42250	Os.56120.1.S1_at	#N/A	180.4	119.2	0.178733	0	295.1	-2.47144
LOC_Os02g37770	OsAffx.24618.1.S1_at	lecithin cholesterol acyltransferase, putative, expressed	242.5	160.1	0.179403	0	183.3	-2.26553
LOC_Os07g15700	Os.46610.1.A1_x_at	transposon protein, putative, unclassified	86.3	57.1	0.176838	0	64.4	-1.81558
LOC_Os12g42960	Os.24035.1.S1_at	expressed protein	185.2	122.1	0.179722	0	136.1	-2.13704
LOC_Os02g49860	Os.10379.1.S1_at	AWPM-19-like membrane family protein, putative, expressed	0	120.7	-2.08529	212.4	140.1	0.179667
LOC_Os02g09830	OsAffx.11963.1.S1_at	bZIP transcription factor domain containing protein, expressed	0	102.4	-2.01452	272.9	179.3	0.181596
LOC_Os02g30960	OsAffx.24518.2.S1_x_at	transposon protein, putative, Ac/Ds sub-class, expressed	0	76.2	-1.88762	79.7	52.2	0.180962
LOC_Os05g19910	Os.48074.1.A1_at	transferase family protein, putative, expressed	0	530.9	-2.72583	430.2	278.2	0.188763
LOC_Os01g72630	Os.34199.2.S1_s_at	expressed protein	0	87	-1.94448	60	38.7	0.186539
LOC_Os11g04510	OsAffx.19484.1.S1_at	expressed protein	131.3	84.3	0.190611	0	116.5	-2.07004
LOC_Os08g08760	OsAffx.5755.1.S1_at	ubiquitin family protein, putative, expressed	98.5	63.1	0.190965	0	89.9	-1.95856
LOC_Os04g08190	Os.23157.1.S1_at	expressed protein	201	128.1	0.194425	0	128.8	-2.11327
LOC_Os08g09080	Os.2320.1.S1_at	Cupin domain containing protein, expressed	0	211.1	-2.32654	160.2	100.5	0.200899
LOC_Os07g44770	Os.53868.1.S1_at	expressed protein	166.4	104.2	0.20174	0	210.7	-2.32572
LOC_Os09g27910	Os.51676.1.S1_at	aspartic proteinase nepenthesin precursor, putative, expressed	78.3	49.1	0.199435	0	52.8	-1.73078
LOC_Os04g51570	Os.55428.1.S1_at	tyrosine phosphatase, putative, expressed	124.9	77.5	0.205156	0	124.6	-2.09899
LOC_Os01g56320	Os.18743.1.S1_at	OsSub4 - Putative Subtilisin homologue, expressed	90.3	55.7	0.206888	0	138.6	-2.14489
LOC_Os01g40590	Os.5667.1.S1_at	tyrosine protein kinase domain containing protein, putative, expressed	237.3	146.5	0.208332	0	257.9	-2.41313
LOC_Os04g46000	OsAffx.16572.1.S1_x_at	cyclin, putative, expressed	272.5	167.6	0.2101	0	276.1	-2.44264
LOC_Os12g39400	Os.16453.1.S1_at	ZOS12-09 - C2H2 zinc finger protein, expressed	0	135.4	-2.13481	224	137.6	0.210419
LOC_Os08g44830	Os.51657.1.S1_at	ZOS8-14 - C2H2 zinc finger protein, expressed	101.4	61.7	0.213032	0	58.5	-1.77452
LOC_Os06g50510	OsAffx.5159.1.S1_at	START domain containing protein, expressed	119.5	72.5	0.2147	0	83.3	-1.92583
LOC_Os03g49480	Os.24106.2.A1_at	elongation of fatty acids protein 2, putative, expressed	990.4	597.9	0.218895	0	597	-2.7767
LOC_Os06g06510	Os.10246.4.S1_x_at	histone H3, putative, expressed	0	89.8	-1.95809	256.7	155.2	0.217433
LOC_Os02g52640	Os.53957.1.S1_at	xyloglucan fucosyltransferase, putative, expressed	0	65.7	-1.82413	170.9	102.9	0.21866
LOC_Os04g46710	OsAffx.26487.1.S1_at	thioesterase family protein, putative, expressed	0	62.8	-1.80482	107.2	63.8	0.222652
LOC_Os05g36090	Os.23220.1.S1_at	zinc finger DHHC domain-containing protein, putative, expressed	67.3	39.7	0.224826	0	62.1	-1.80003
LOC_Os03g51840	OsAffx.25681.1.S1_at	PPR repeat containing protein, expressed	88.1	51.1	0.23304	0	130.9	-2.12024
LOC_Os01g07364	Os.50345.1.S1_at	expressed protein	54.9	31.9	0.230216	0	43	-1.64345
LOC_Os02g17130	OsAffx.24286.1.S1_at	hypothetical protein	0	63	-1.80618	83.2	48.3	0.232465
LOC_Os04g02510	Os.27727.1.S1_s_at	ZOS4-01 - C2H2 zinc finger protein, expressed	611.1	353.4	0.237329	0	458.3	-2.6621
LOC_Os06g16050	Os.7270.1.S1_x_at	transposon protein, putative, CACTA, En/Spm sub-class, expressed	0	83.2	-1.92531	66.6	38.1	0.23777
LOC_Os05g23924	Os.9795.1.S1_at	glycosyl hydrolase family 10 protein, putative, expressed	112.1	64.1	0.239882	0	64.1	-1.81358
LOC_Os01g66810	Os.6266.1.S1_x_at	expressed protein	0	241.4	-2.38453	285.6	162.7	0.243228
LOC_Os05g49920	OsAffx.27388.1.S1_at	pentatricopeptide, putative, expressed	193.4	110.5	0.241421	0	84.4	-1.93146
LOC_Os10g28240	Os.46832.1.S1_at	calcium-transporting ATPase, plasma membrane-type, putative, expressed	109.7	62.2	0.243431	0	71	-1.85733
LOC_Os04g26380	Os.14491.1.S1_a_at	aspartic proteinase-like protein 2 precursor, putative, expressed	242.6	137.8	0.244288	0	82.5	-1.92169
LOC_Os01g66160	OsAffx.23934.1.S1_at	pentatricopeptide, putative, expressed	0	117.4	-2.07335	164.2	92.5	0.247198
LOC_Os01g08000	Os.9859.5.S1_x_at	fibronectin type 3 and ankyrin repeat domains 1 protein, putative, expressed	323.2	181	0.250742	0	113.4	-2.05843
LOC_Os08g33990	Os.55342.1.S1_at	#N/A	220.4	122.4	0.253862	0	100.8	-2.00775
LOC_Os01g10180	Os.30696.1.S1_at	avr9/Cf-9 rapidly elicited protein 146, putative, expressed	97.7	53	0.261923	0	58.6	-1.77525
LOC_Os02g54890	Os.8158.1.S1_at	UDP-glucuronate 4-epimerase, putative, expressed	557.8	300.5	0.267969	0	366.7	-2.56549
LOC_Os11g42850	Os.53511.1.S1_at	expressed protein	0	97.9	-1.9952	73.7	39.3	0.268016
LOC_Os03g48600	Os.48278.2.S1_x_at	domain of unknown function DUF966 domain containing protein, expressed	210.1	112	0.27141	0	180.5	-2.25888
LOC_Os01g10030	Os.53374.1.S1_at	expressed protein	98.7	51.5	0.278536	0	114.9	-2.06408
LOC_Os09g31430	Os.11510.1.S1_s_at	Os9bglu30 - beta-glucosidase, similar to Os4bglu12 exoglucanase, expressed	0	78.3	-1.89927	72.1	37.4	0.279586
LOC_Os04g55450	Os.38395.2.S1_x_at	transposon protein, putative, unclassified, expressed	116.2	60	0.283598	0	128.5	-2.11227
LOC_Os04g40010	OsAffx.14212.1.S1_at	PPR repeat domain containing protein, putative, expressed	0	46.7	-1.67852	79	40.8	0.281914
LOC_Os05g03120	Os.51828.1.S1_at	retrotransposon protein, putative, unclassified, expressed	180.1	91.7	0.290839	0	128.4	-2.11193
LOC_Os08g36920	OsAffx.17366.1.S1_at	AP2 domain containing protein, expressed	243	122.5	0.295723	0	122.5	-2.09167
LOC_Os09g15070	OsAffx.17706.1.S1_at	expressed protein	19.2	0	1.30535	77.1	90.6	-0.0692444
LOC_Os05g14740	OsAffx.18673.2.S1_at	expressed protein	94.8	79.6	0.0750305	19.7	0	1.31597
LOC_Os01g34560	Os.33316.1.S1_at	3-ketoacyl-CoA synthase, putative, expressed	29.2	0	1.48001	40.6	44.9	-0.0427194
LOC_Os01g33130	OsAffx.23483.2.S1_at	retrotransposon protein, putative, unclassified, expressed	29.4	0	1.48287	44.8	34.5	0.110637
LOC_Os12g03240	OsAffx.7468.1.S1_at	MATE efflux family protein, putative, expressed	30.8	0	1.50243	52.6	85	-0.205334
LOC_Os08g29809	Os.23364.2.S1_a_at	resistance protein LR10, putative, expressed	31.6	0	1.51322	91.6	103.1	-0.0508397
LOC_Os04g33500	Os.47505.1.S1_at	protein kinase, putative, expressed	33.8	0	1.54158	67.9	98.6	-0.16004
LOC_Os02g11790	Os.17474.1.A1_at	OsFBK4 - F-box domain and kelch repeat containing protein, expressed	34.7	0	1.55267	64	102.6	-0.202446
LOC_Os12g32840	OsAffx.31992.1.S1_at	expressed protein	73.2	76.5	-0.0188978	34.4	0	1.549
LOC_Os12g37160	Os.53521.1.S1_at	expressed protein	53.1	85.6	-0.204321	35.9	0	1.56703
LOC_Os08g06410	OsAffx.29064.1.S1_s_at	expressed protein	36.1	0	1.56937	43.9	64.4	-0.163331
LOC_Os05g12780	OsAffx.30677.4.S1_x_at	transposon protein, putative, unclassified, expressed	67.5	45.6	0.167305	38	0	1.59106
LOC_Os03g58830	Os.33544.1.S1_at	BEE 1, putative, expressed	65.7	65.1	0.00392437	40.3	0	1.61595
LOC_Os12g39790	OsAffx.20038.1.S1_at	expressed protein	42.1	0	1.63448	48.9	59.2	-0.0814959
LOC_Os11g05380	Os.14105.1.S1_at	cytochrome P450, putative, expressed	115.1	71.9	0.202105	42.6	0	1.63949
LOC_Os10g20120	OsAffx.30458.2.S1_at	serine/threonine-protein kinase receptor precursor, putative, expressed	44.3	0	1.6561	53.3	55.4	-0.0164793
LOC_Os01g71270	Os.48006.1.S1_at	eukaryotic peptide chain release factor subunit 1-1, putative, expressed	88.8	108	-0.0841502	45.1	0	1.6637
LOC_Os03g60880	Os.18745.1.S1_at	nucleobase-ascorbate transporter, putative, expressed	45.2	0	1.66464	56.9	71.9	-0.100049
LOC_Os05g43140	Os.49209.1.S1_at	expressed protein	45	0	1.66276	156.5	94.6	0.216823
LOC_Os03g22600	Os.56849.1.S1_at	BTBN6 - Bric-a-Brac, Tramtrack, Broad Complex BTB domain with non-phototropic hypocotyl 3 NPH3 and coiled-coil domains, expressed	45	0	1.66276	98.4	56.3	0.239232
LOC_Os01g40550	Os.20437.1.S1_at	hsp20/alpha crystallin family protein, putative, expressed	54.5	74.8	-0.135376	46.1	0	1.67302
LOC_Os02g09620	Os.51107.1.S1_at	GDSL-like lipase/acylhydrolase, putative, expressed	47.1	0	1.68215	58.1	52.2	0.0456758
LOC_Os04g35260	OsAffx.14148.1.S1_at	DEAD/DEAH box helicase domain containing protein, expressed	102.6	61.7	0.218092	46.6	0	1.67761
LOC_Os10g18870	OsAffx.30449.1.S1_at	dirigent, putative, expressed	33.6	37.4	-0.0452551	47.5	0	1.68574
LOC_Os11g12430	OsAffx.18817.1.S1_at	expressed protein	47.5	0	1.68574	55.8	58	-0.0165037
LOC_Os04g32190	OsAffx.14084.2.S1_x_at	expressed protein	47.7	0	1.68753	107.7	120.8	-0.0494177
LOC_Os01g58500	Os.36178.1.S1_at	expressed protein	113.2	154.4	-0.133785	48	0	1.6902
LOC_Os08g31670	OsAffx.6000.1.S1_at	transporter, putative, expressed	48	0	1.6902	73.9	95.7	-0.110945
LOC_Os02g34850	Os.52033.1.S1_at	histone-lysine N-methyltransferase ASHH2, putative, expressed	71.1	40.5	0.239887	47.2	0	1.68305
LOC_Os08g01950	Os.57091.1.S1_at	transferase family protein, putative, expressed	59.4	99.5	-0.221129	48.4	0	1.69373
LOC_Os03g20840	OsAffx.25172.1.S1_at	disease resistance RPP13-like protein 1, putative, expressed	88.6	90.4	-0.00863819	48.6	0	1.69548
LOC_Os03g26650	Os.52885.1.S1_at	heavy metal-associated domain containing protein, expressed	49.5	0	1.70329	31.9	57	-0.246232
LOC_Os04g55570	Os.47917.1.S1_at	plant protein of unknown function DUF869 domain containing protein, expressed	118.7	141.2	-0.0748054	50.1	0	1.70842
LOC_Os11g13830	OsAffx.30960.1.S1_at	expressed protein	49.5	0	1.70329	106.8	73.6	0.15988
LOC_Os10g32900	Os.3195.2.S1_x_at	CCT motif family protein, expressed	77.3	74.3	0.0169668	50.4	0	1.71096
LOC_Os05g11840	Os.14645.3.S1_at	expressed protein	50.6	0	1.71265	90.3	55.6	0.207654
LOC_Os11g45160	OsAffx.19384.1.S1_x_at	disease resistance protein, putative, expressed	51.9	0	1.72346	47.9	57.5	-0.077847
LOC_Os09g18159	Os.13011.1.S1_at	light repressible receptor protein kinase, putative, expressed	50.6	59.8	-0.0712539	51.9	0	1.72346
LOC_Os04g20680	Os.26878.1.S1_at	wall-associated receptor kinase 3 precursor, putative, expressed	51.8	0	1.72263	84.1	82.2	0.00980623
LOC_Os06g49470	OsAffx.15997.1.S1_s_at	peptidyl-prolyl cis-trans isomerase, putative, expressed	44.4	78.1	-0.241121	52.3	0	1.72673
LOC_Os04g54130	OsAffx.26596.1.S1_at	TKL_IRAK_DUF26-ld.1 - DUF26 kinases have homology to DUF26 containing loci, expressed	37.3	61.7	-0.214069	52.4	0	1.72754
LOC_Os04g54090	OsAffx.14406.1.S1_at	RALFL18 - Rapid ALkalinization Factor RALF family protein precursor, expressed	52.6	0	1.72916	160.3	167.2	-0.0181916
LOC_Os05g35050	Os.31094.1.S1_at	ctr copper transporter family protein, putative, expressed	53.2	0	1.734	89.9	119.5	-0.122423
LOC_Os10g01274	OsAffx.30220.1.S1_at	#N/A	61.7	72.5	-0.0690198	54.1	0	1.74115
LOC_Os01g39020	Os.51916.1.S1_at	HSF-type DNA-binding domain containing protein, expressed	54.3	0	1.74273	150	161.4	-0.0316091
LOC_Os08g07860	OsAffx.32034.1.S1_at	expressed protein	70.2	48.5	0.157875	53.8	0	1.73878
LOC_Os11g36800	OsAffx.19201.1.S1_at	expressed protein	55	0	1.74819	78.4	53.8	0.16104
LOC_Os01g43220	Os.41242.1.A1_at	chitinase domain-containing protein 1 precursor, putative, expressed	56.5	0	1.75967	66.5	73.7	-0.0440168
LOC_Os12g07030	Os.54932.1.S1_at	expressed protein	95	137.8	-0.160118	57.2	0	1.76492
LOC_Os08g18000	Os.47763.1.A1_at	OsFBX283 - F-box domain containing protein, expressed	57.5	0	1.76716	56.2	66.2	-0.0699732
LOC_Os05g03520	OsAffx.14526.1.S1_at	expressed protein	58.1	0	1.77159	52.6	100.3	-0.276445
LOC_Os12g18810	Os.52950.1.S1_at	expressed protein	40	46.8	-0.066644	58.1	0	1.77159
LOC_Os02g44300	Os.14380.1.S1_s_at	MSP domain containing protein, expressed	87.4	151.2	-0.235962	60	0	1.78533
LOC_Os09g37976	Os.55742.1.S1_at	cupin domain containing protein, expressed	59.5	0	1.78176	191.2	106.9	0.250732
LOC_Os03g06710	Os.33648.1.S1_at	PPR repeat domain containing protein, putative, expressed	205.2	137.1	0.174095	59.8	0	1.7839
LOC_Os02g06580	Os.53389.1.S1_at	formin, putative, expressed	72.3	75.8	-0.0202572	60.4	0	1.78817
LOC_Os04g52820	OsAffx.26580.1.S1_at	expressed protein	32.5	61.6	-0.27153	60.9	0	1.79169
LOC_Os11g36170	OsAffx.19184.1.S1_at	expressed protein	72.9	71.2	0.0101072	60.7	0	1.79029
LOC_Os02g42710	Os.23529.1.A1_at	C2 domain containing protein, putative, expressed	60.6	0	1.78958	75.8	66.8	0.0541315
LOC_Os07g13470	Os.31993.1.S1_at	#N/A	51	71.9	-0.146724	61.1	0	1.79309
LOC_Os01g60000	OsAffx.23864.1.S1_at	pentatricopeptide, putative, expressed	76.3	90.1	-0.0713389	61.4	0	1.79518
LOC_Os04g39610	Os.49452.1.S1_at	glycerophosphoryl diester phosphodiesterase family protein, putative, expressed	77.5	87.8	-0.0535433	61.4	0	1.79518
LOC_Os03g59190	OsAffx.8923.1.S1_at	retrotransposon protein, putative, unclassified, expressed	61.7	0	1.79727	37.3	61.1	-0.209893
LOC_Os03g03550	Os.18178.1.S1_at	bZIP family transcription factor, putative, expressed	94.6	91.5	0.0143162	61.7	0	1.79727
LOC_Os04g52550	Os.55120.1.S1_at	PAZ domain-containing protein, putative, expressed	62.3	0	1.8014	96.9	143.5	-0.169085
LOC_Os02g32710	OsAffx.2833.1.S1_at	expressed protein	61.5	0	1.79588	77.3	48.4	0.200035
LOC_Os06g04190	Os.51161.2.S1_x_at	rad1, putative, expressed	87.1	76.2	0.0573586	62.4	0	1.80209
LOC_Os01g51130	OsAffx.13097.1.S1_s_at	transposon protein, putative, unclassified, expressed	52.5	65.4	-0.0938143	62.9	0	1.8055
LOC_Os02g29490	OsAffx.12276.1.S1_at	hypothetical protein	60.3	79.8	-0.119951	63	0	1.80618
LOC_Os02g01540	Os.6938.1.A1_at	ribosomal protein, putative, expressed	63.4	0	1.80889	232.8	350.8	-0.177451
LOC_Os05g44400	OsAffx.27307.1.S1_at	GATA zinc finger domain containing protein, expressed	63.3	0	1.80821	116.7	123.5	-0.0243929
LOC_Os03g53730	Os.56988.1.S1_at	flavoprotein wrbA, putative, expressed	67.8	50	0.130018	63.3	0	1.80821
LOC_Os02g58220	Os.7052.1.S1_at	RPA2A - Putative single-stranded DNA binding complex subunit 2, expressed	63.1	0	1.80686	115.8	60.6	0.277862
LOC_Os09g15170	Os.23153.1.S1_s_at	nucleobase-ascorbate transporter, putative, expressed	90.2	49.5	0.256703	63.3	0	1.80821
LOC_Os06g05910	Os.21888.1.S1_at	methyltransferase domain containing protein, expressed	133.7	108.4	0.0903503	63.9	0	1.81224
LOC_Os01g36550	OsAffx.21248.1.S1_x_at	protein kinase family protein, putative, expressed	64.6	0	1.8169	62.8	70.1	-0.0470489
LOC_Os09g08450	Os.44324.1.A1_at	ulp1 protease family, C-terminal catalytic domain containing protein, expressed	110.8	135.2	-0.0857353	64.9	0	1.81889
LOC_Os06g20260	OsAffx.27728.1.S1_at	expressed protein	64.9	0	1.81889	46	34.1	0.126791
LOC_Os05g51060	Os.56138.1.A1_at	DNA ligase, putative, expressed	65.6	0	1.82347	109.1	123.4	-0.0530331
LOC_Os08g33660	Os.22375.1.S1_x_at	MYB family transcription factor, putative, expressed	65.6	0	1.82347	71.4	61.6	0.0631642
LOC_Os11g18690	OsAffx.31043.1.S1_at	glycosyl hydrolase family 3 protein, putative, expressed	67.1	0	1.83315	127.9	135	-0.023286
LOC_Os03g32790	Os.33676.2.S1_at	expressed protein	67.1	0	1.83315	128.4	95.8	0.126059
LOC_Os04g50940	Os.52974.1.S1_at	peptide transporter PTR2, putative, expressed	44.6	49	-0.0400052	68.3	0	1.84073
LOC_Os07g23260	OsAffx.28551.1.S1_at	expressed protein	73.9	119.9	-0.207944	68.6	0	1.84261
LOC_Os07g45560	Os.31644.3.S1_at	expressed protein	72.5	94.3	-0.112806	68.6	0	1.84261
LOC_Os11g42430	OsAffx.19332.1.S1_at	transporter family protein, putative, expressed	68.1	0	1.83948	101.8	71.9	0.149266
LOC_Os05g38310	OsAffx.27220.1.S1_at	ubiquitin family protein, putative, expressed	68.9	0	1.84448	107.8	132.1	-0.0875492
LOC_Os06g24920	OsAffx.16782.1.S1_at	SAR DNA-binding protein-like, putative, expressed	68.3	0	1.84073	88	60.6	0.159809
LOC_Os11g31110	Os.50230.1.S1_at	expressed protein	70	0	1.85126	83.3	104.3	-0.0966008
LOC_Os08g40990	Os.18230.1.S1_at	receptor-like protein kinase 1, putative, expressed	137.8	114.6	0.0794316	69.7	0	1.84942
LOC_Os12g09670	OsAffx.31667.1.S1_at	expressed protein	45.6	66.5	-0.160918	70.8	0	1.85612
LOC_Os01g02060	Os.12560.1.S1_s_at	TOO MANY MOUTHS precursor, putative, expressed	99.9	154.8	-0.188676	71.2	0	1.85854
LOC_Os09g19710	Os.23381.1.A1_at	hypersensitive-induced response protein, putative, expressed	54.2	86.1	-0.198079	71.3	0	1.85914
LOC_Os09g24550	OsAffx.17876.1.S1_at	expressed protein	84.5	82.6	0.00975984	71.4	0	1.85974
LOC_Os01g37650	Os.5258.1.A1_at	esterase, putative, expressed	27.6	40.4	-0.160634	72.1	0	1.86392
LOC_Os02g26550	OsAffx.24436.2.S1_at	ubiquitin carboxyl-terminal hydrolase, family 1, putative, expressed	71.9	0	1.86273	60.7	51.1	0.0734474
LOC_Os01g53570	Os.32118.1.S1_x_at	aluminum-activated malate transporter, putative, expressed	72.6	0	1.86688	46.4	61.3	-0.11871
LOC_Os06g16350	Os.1131.1.S1_at	peroxidase precursor, putative, expressed	73.2	0	1.8704	103.6	112.8	-0.0366106
LOC_Os01g68598	Os.51597.1.S1_at	expressed protein	56	81.8	-0.162155	73.5	0	1.87216
LOC_Os01g60960	Os.42531.1.S1_at	DUF260 domain containing protein, putative, expressed	73.7	0	1.87332	60.7	100.7	-0.217036
LOC_Os05g23450	Os.53933.1.S1_at	expressed protein	73	113.9	-0.191088	73.9	0	1.87448
LOC_Os03g62330	Os.56918.1.S1_at	expressed protein	73.1	0	1.86982	71.9	48.7	0.166371
LOC_Os09g34290	OsAffx.30140.1.S1_at	transposon protein, putative, CACTA, En/Spm sub-class, expressed	74.1	0	1.87564	60.6	99.5	-0.212585
LOC_Os07g03960	Os.35257.1.S1_at	transporter family protein, putative, expressed	74.4	0	1.87737	54.1	100.5	-0.265314
LOC_Os02g06950	OsAffx.2528.1.S1_at	no apical meristem protein, putative, expressed	74.1	0	1.87564	115	90.5	0.103037
LOC_Os04g57730	OsAffx.4201.1.S1_at	uracil-DNA glycosylase, putative, expressed	98.7	88.9	0.0449355	74.6	0	1.87852
LOC_Os05g18730	Os.10737.1.S1_at	generative cell specific-1, putative, expressed	74.6	0	1.87852	85.6	59.8	0.153614
LOC_Os03g37960	OsAffx.3427.1.S1_at	acyl CoA binding protein, putative, expressed	75.4	0	1.88309	55.9	81.1	-0.159231
LOC_Os12g19070	OsAffx.31805.1.S1_at	#N/A	85.9	115.2	-0.126186	75.4	0	1.88309
LOC_Os02g03270	Os.5123.1.S1_at	AT hook motif domain containing protein, expressed	81.1	80.8	0.00158985	75.5	0	1.88366
LOC_Os09g30170	OsAffx.6449.1.S1_at	F-box protein interaction domain containing protein, expressed	76	0	1.88649	59.3	44.5	0.122306
LOC_Os10g42970	Os.15132.1.S1_x_at	expressed protein	77.2	0	1.89321	98.5	106.4	-0.0331812
LOC_Os02g05950	Os.24580.2.A1_at	phytosulfokine receptor precursor, putative, expressed	77.4	0	1.89432	67	55.3	0.0820005
LOC_Os07g10880	Os.17458.1.S1_at	expressed protein	49.1	78	-0.197789	78.2	0	1.89873
LOC_Os07g48710	Os.4651.1.S1_at	VQ domain containing protein, putative, expressed	153.1	82	0.268725	77	0	1.89209
LOC_Os06g43120	OsAffx.5088.1.S1_at	zinc finger C-x8-C-x5-C-x3-H type family protein, expressed	204.4	128.8	0.199326	77.5	0	1.89487
LOC_Os10g38450	Os.46812.1.S1_at	receptor-like protein kinase 2 precursor, putative, expressed	78.3	0	1.89927	65.4	73.4	-0.0494049
LOC_Os05g44610	Os.17396.1.S1_at	expressed protein	70.9	59	0.0785776	78.1	0	1.89818
LOC_Os01g28690	Os.32272.1.S1_s_at	nucleoporin autopeptidase domain containing protein, expressed	74.7	84.3	-0.0518532	78.6	0	1.90091
LOC_Os09g27170	Os.35273.2.S1_x_at	conserved hypothetical protein	111.2	78.7	0.148535	79.3	0	1.90472
LOC_Os04g56770	OsAffx.14441.1.S1_at	expressed protein	88	52	0.225114	79.2	0	1.90417
LOC_Os04g56390	Os.51574.1.S1_at	expressed protein	79.3	0	1.90472	145.8	91.8	0.199178
LOC_Os08g02500	OsAffx.16792.1.S1_at	#N/A	79.5	0	1.9058	167.2	120.7	0.140535
LOC_Os06g42110	OsAffx.28061.1.S1_at	expressed protein	80	0	1.90849	121.6	90	0.129449
LOC_Os03g03860	Os.50118.1.S1_a_at	expressed protein	81.1	0	1.91434	78.3	126.2	-0.205214
LOC_Os12g04660	Os.55645.1.S1_at	zinc finger, C3HC4 type domain containing protein, expressed	44.7	80.3	-0.250174	81.2	0	1.91487
LOC_Os07g31560	OsAffx.28701.2.S1_at	expressed protein	68.7	78.7	-0.0582255	81	0	1.91381
LOC_Os02g36030	Os.50855.1.S1_at	cytochrome P450, putative, expressed	59.3	55.9	0.025205	81.3	0	1.9154
LOC_Os02g10660	Os.26628.1.S1_at	glycosyl hydrolases family 17, putative, expressed	61.1	114.2	-0.268361	82.1	0	1.9196
LOC_Os07g31390	OsAffx.22303.1.S1_at	beta-expansin precursor, putative, expressed	82.2	0	1.92012	236.3	206.4	0.058489
LOC_Os11g32730	OsAffx.19130.1.S1_at	#N/A	50.3	40	0.0973335	82.1	0	1.9196
LOC_Os04g09810	Os.49733.1.S1_at	riboflavin biosynthesis protein ribD, putative, expressed	68.8	59.8	0.0599518	82.3	0	1.92065
LOC_Os02g15160	Os.54642.1.S1_at	OsFBX40 - F-box domain containing protein, expressed	82.6	0	1.92221	83.2	97.8	-0.0694449
LOC_Os03g39900	Os.45088.1.A1_at	retrotransposon protein, putative, unclassified, expressed	85.5	101.2	-0.0724348	83.1	0	1.9248
LOC_Os02g20950	OsAffx.24356.1.S1_at	expressed protein	105.8	116.3	-0.0407268	83.3	0	1.92583
LOC_Os10g30040	Os.46868.3.S1_x_at	BTB/POZ domain containing protein, putative, expressed	84.6	0	1.93247	67.6	91.5	-0.129818
LOC_Os01g63950	Os.27631.1.S1_at	expressed protein	59.7	46.2	0.109247	84.6	0	1.93247
LOC_Os04g35930	OsAffx.4004.1.S1_at	OsFBX134 - F-box domain containing protein, expressed	86	0	1.93952	91.2	88.9	0.0109712
LOC_Os01g42990	Os.33175.1.S1_at	PPR repeat domain containing protein, putative, expressed	84.9	119.3	-0.146272	86.4	0	1.94151
LOC_Os01g65830	Os.9534.1.S1_at	acyl-desaturase, chloroplast precursor, putative, expressed	88.6	75.6	0.0680792	86	0	1.93952
LOC_Os03g59770	Os.50152.1.S1_at	EF hand family protein, putative, expressed	100.1	105.5	-0.0225985	86.3	0	1.94101
LOC_Os08g41580	Os.54140.1.S1_at	ubiquitin carboxyl-terminal hydrolase, putative, expressed	119.4	95.4	0.0965495	86.6	0	1.9425
LOC_Os10g09170	OsAffx.30354.1.S1_at	expressed protein	87.1	0	1.94498	131.5	132.8	-0.00424024
LOC_Os03g50120	Os.27979.1.S1_at	zinc finger family protein, putative, expressed	174.5	148.9	0.0684755	87.2	0	1.94547
LOC_Os01g57100	Os.49178.1.S1_at	expressed protein	136.1	138.2	-0.00660178	87.7	0	1.94792
LOC_Os01g10440	Os.45991.1.S1_x_at	xylosyltransferase, putative, expressed	87.9	0	1.9489	116.1	145.2	-0.0963905
LOC_Os02g41670	Os.10930.1.S1_at	phenylalanine ammonia-lyase, putative, expressed	194.8	229	-0.0699151	88.2	0	1.95036
LOC_Os08g16030	OsAffx.29230.1.S1_at	expressed protein	171	100.1	0.230777	87.4	0	1.94645
LOC_Os10g35230	Os.46057.1.S1_at	Rf1, mitochondrial precursor, putative, expressed	88.6	0	1.95231	50.4	82.2	-0.20916
LOC_Os02g41840	Os.20206.1.S1_at	DUF584 domain containing protein, putative, expressed	88.5	0	1.95182	246.1	322.8	-0.117404
LOC_Os01g56860	Os.45992.1.S1_at	WD domain, G-beta repeat domain containing protein, expressed	153.4	103.3	0.170363	87.8	0	1.94841
LOC_Os04g09900	Os.16233.1.S1_a_at	ent-kaurene synthase, chloroplast precursor, putative, expressed	189.3	156.6	0.0818826	88.5	0	1.95182
LOC_Os04g38042	Os.49828.1.S1_at	retrotransposon protein, putative, unclassified, expressed	107.3	91.4	0.0689565	88.8	0	1.95328
LOC_Os02g51680	Os.50393.1.S1_at	uncharacterized glycosyl hydrolase Rv2006/MT2062, putative, expressed	164.1	130.2	0.0998132	88.9	0	1.95376
LOC_Os02g27080	OsAffx.24443.1.S1_at	hypothetical protein	89.8	0	1.95809	96.1	169	-0.24323
LOC_Os02g33320	Os.50218.1.S1_at	RNA recognition motif containing protein, putative, expressed	81.7	131	-0.203068	89.8	0	1.95809
LOC_Os06g13320	Os.52735.1.S1_at	protein kinase, putative, expressed	90.1	0	1.95952	200.1	216.6	-0.0342468
LOC_Os10g20560	OsAffx.6710.1.S1_at	DEFL81 - Defensin and Defensin-like DEFL family	85.6	67.1	0.104371	89.8	0	1.95809
LOC_Os05g38860	Os.27764.1.S1_at	expressed protein	222.3	172.6	0.109339	89.8	0	1.95809
LOC_Os05g11750	Os.48931.1.S1_at	protein kinase, putative, expressed	61.3	80.3	-0.115602	90.5	0	1.96142
LOC_Os12g34840	Os.25281.1.A1_s_at	rhoGAP domain containing protein, expressed	99.7	132.3	-0.121801	90.6	0	1.9619
LOC_Os02g04750	Os.49446.1.S1_at	cycloartenol synthase, putative, expressed	90	0	1.95904	114.3	70.2	0.209349
LOC_Os01g52280	OsAffx.21532.1.S1_at	NB-ARC domain containing protein, expressed	119.1	107.4	0.0445137	91.2	0	1.96473
LOC_Os06g13440	OsAffx.4828.1.S1_at	expressed protein	124.5	108.7	0.0584371	91.3	0	1.9652
LOC_Os02g47890	Os.54767.1.S1_at	expressed protein	91.6	0	1.96661	97.7	88.1	0.0444394
LOC_Os04g15800	Os.18568.1.S1_at	expressed protein	73.2	112.9	-0.18612	92.3	0	1.96988
LOC_Os03g55180	OsAffx.13491.1.S1_at	DUF1336 domain containing protein, expressed	177.5	216.1	-0.0850216	93.1	0	1.97359
LOC_Os10g39830	OsAffx.18584.1.S1_at	expressed protein	93.3	0	1.97451	40.4	57.4	-0.149413
LOC_Os10g18170	OsAffx.8287.1.S1_x_at	RALFL16 - Rapid ALkalinization Factor RALF family protein precursor, putative, expressed	93.6	0	1.97589	65.1	115.7	-0.246869
LOC_Os08g22450	OsAffx.17106.1.S1_x_at	retrotransposon protein, putative, unclassified	93	0	1.97313	158.7	104.1	0.181702
LOC_Os02g05040	Os.53048.1.S1_at	cyclin-related protein, putative, expressed	94.4	0	1.97955	89.6	106.6	-0.0746841
LOC_Os08g03600	OsAffx.29016.1.S1_at	expressed protein	91.5	73	0.09691	94	0	1.97772
LOC_Os12g43430	Os.49466.1.S1_at	thaumatin, putative, expressed	88.9	104.3	-0.0686687	94.8	0	1.98137
LOC_Os08g42870	Os.50389.1.S1_at	expressed protein	94.6	0	1.98046	122.8	104.6	0.0690567
LOC_Os03g50450	Os.49263.1.S1_at	inactive receptor kinase At2g26730 precursor, putative, expressed	104.9	88.4	0.0735584	94.6	0	1.98046
LOC_Os06g23370	Os.49732.1.S1_at	expressed protein	228.8	204.6	0.0483269	95	0	1.98227
LOC_Os09g34150	Os.49413.1.A1_x_at	NBS-LRR disease resistance protein, putative, expressed	169.9	211.8	-0.0952296	95.4	0	1.98408
LOC_Os11g40660	OsAffx.31409.1.S1_s_at	#N/A	95.4	0	1.98408	98.5	109.8	-0.0467167
LOC_Os08g28870	Os.53377.1.S1_at	receptor-like protein kinase 5 precursor, putative, expressed	95.8	0	1.98588	106	180.8	-0.23021
LOC_Os02g27000	Os.27422.2.S1_at	ATP-binding region, ATPase-like domain containing protein, expressed	102.7	144.7	-0.147681	95.9	0	1.98632
LOC_Os01g24500	OsAffx.22836.1.S1_at	expressed protein	94.8	0	1.98137	148.1	79.4	0.268222
LOC_Os05g48730	OsAffx.15155.1.S1_at	expressed protein	67	73.4	-0.039064	95.8	0	1.98588
LOC_Os11g35030	Os.47395.1.S1_at	growth regulating factor protein, putative, expressed	76.2	64	0.0747039	96.2	0	1.98767
LOC_Os03g62690	Os.50857.1.S1_at	pentatricopeptide, putative, expressed	79.7	66.2	0.0795043	96.3	0	1.98811
LOC_Os11g14100	OsAffx.18844.1.S1_at	#N/A	59.6	53	0.0500789	97	0	1.99123
LOC_Os06g12820	Os.51692.1.S1_at	proteins of unknown function domain containing protein, expressed	96.3	64.7	0.170547	97.3	0	1.99255
LOC_Os01g40370	OsAffx.23603.2.S1_at	phosphatase-associated family protein, putative, expressed	93.8	88.2	0.0264435	98	0	1.99564
LOC_Os01g45020	OsAffx.11471.1.S1_at	F-box protein interaction domain containing protein, expressed	98.4	0	1.99739	200.4	213.7	-0.0277726
LOC_Os05g48860	Os.56989.1.S1_at	interferon-induced guanylate-binding protein 2, putative, expressed	79.9	105.6	-0.119809	99	0	2
LOC_Os01g64990	OsAffx.2410.1.A1_x_at	GPI transamidase subunit PIG-U domain containing protein, expressed	99	0	2	45.9	52.8	-0.0596094
LOC_Os01g42640	OsAffx.11444.1.S1_at	ribosomal protein, putative, expressed	87	83.5	0.017626	99.3	0	2.0013
LOC_Os04g33680	Os.47985.1.S1_at	glutaredoxin, putative, expressed	72.8	99	-0.131944	99.7	0	2.00303
LOC_Os03g11600	Os.49773.1.S1_at	YABBY domain containing protein, putative, expressed	99.3	0	2.0013	148.8	107	0.142088
LOC_Os08g17500	Os.54671.1.S1_at	cinnamoyl-CoA reductase, putative, expressed	373.6	312.1	0.0778847	99.5	0	2.00217
LOC_Os04g09580	Os.50349.1.S1_at	expressed protein	100.2	0	2.00518	52.6	89.1	-0.22556
LOC_Os07g12940	OsAffx.22429.1.S1_at	expressed protein	99.8	0	2.00346	146.7	129.9	0.0524408
LOC_Os05g43930	Os.48215.1.A1_at	O-methyltransferase, putative, expressed	120.4	76.4	0.195478	99.4	0	2.00173
LOC_Os02g45010	Os.54904.1.S1_at	ethylene-responsive protein related, putative, expressed	100.1	0	2.00475	135.3	131.6	0.0119523
LOC_Os01g19630	Os.6182.1.S1_at	expressed protein	100.8	0	2.00775	85.4	94.7	-0.0443982
LOC_Os12g40760	Os.57207.1.S1_s_at	expressed protein	107.8	85.2	0.101122	100.6	0	2.00689
LOC_Os01g16620	OsAffx.23277.2.S1_at	expressed protein	158.2	210.6	-0.123573	101.6	0	2.01115
LOC_Os12g34400	OsAffx.19965.1.S1_at	expressed protein	206.5	154.1	0.126406	101.2	0	2.00945
LOC_Os01g26270	OsAffx.11213.1.S1_at	OsWAK7 - OsWAK receptor-like protein kinase, expressed	49.8	94.9	-0.275955	102.2	0	2.01368
LOC_Os01g18120	Os.20420.1.S1_at	cinnamoyl CoA reductase, putative, expressed	119.9	91.6	0.115815	101.5	0	2.01072
LOC_Os06g05410	Os.10862.1.S1_at	expressed protein	102.7	0	2.01578	175.4	168.3	0.0178416
LOC_Os06g45980	Os.8522.1.S1_at	toprim domain-containing protein, putative, expressed	264.1	197.5	0.125649	102.8	0	2.0162
LOC_Os10g42980	Os.2987.3.S1_x_at	retrotransposon protein, putative, Ty3-gypsy subclass, expressed	111.7	57.9	0.281809	102.3	0	2.0141
LOC_Os01g09100	Os.29979.1.S1_at	WRKY10, expressed	219.3	139.1	0.196576	103	0	2.01703
LOC_Os01g39490	OsAffx.11390.3.S1_s_at	expressed protein	103.8	0	2.02036	108.1	98.5	0.0400017
LOC_Os04g48450	OsAffx.26524.1.S1_at	expressed protein	104.5	0	2.02325	51.5	74.9	-0.160082
LOC_Os12g17550	OsAffx.7619.1.S1_at	expressed protein	111.6	124	-0.0453716	104.4	0	2.02284
LOC_Os04g59370	Os.51125.1.S1_at	thaumatin, putative, expressed	38.8	62.8	-0.204938	104.8	0	2.02449
LOC_Os06g49690	Os.51615.1.S1_at	expressed protein	104.9	0	2.0249	68.6	75.9	-0.0433171
LOC_Os10g02690	Os.46738.1.S1_s_at	expressed protein	105.2	0	2.02612	70.8	107.4	-0.178905
LOC_Os03g01460	OsAffx.22275.1.S1_at	expressed protein	105.2	0	2.02612	68.1	97.7	-0.154839
LOC_Os01g50700	Os.3419.1.S1_a_at	dehydrin family protein, expressed	105.4	0	2.02694	150.3	244.6	-0.210389
LOC_Os11g07060	Os.49831.1.S1_at	receptor protein kinase CLAVATA1 precursor, putative, expressed	171.9	141.4	0.084285	105.2	0	2.02612
LOC_Os03g37430	OsAffx.28025.2.S1_at	retrotransposon protein, putative, unclassified, expressed	61.4	106.5	-0.236224	106.6	0	2.03181
LOC_Os03g04870	Os.55673.1.S1_at	expressed protein	135.9	102.8	0.120206	106	0	2.02938
LOC_Os05g46440	OsAffx.27339.1.S1_s_at	expressed protein	106.7	0	2.03222	193.5	201.3	-0.0170763
LOC_Os11g11694	Os.45957.1.S1_at	retrotransposon protein, putative, unclassified, expressed	106.4	0	2.031	130.1	100.9	0.109429
LOC_Os07g44690	Os.50643.2.S1_x_at	HSF-type DNA-binding domain containing protein, expressed	176.7	188.4	-0.0276925	106.9	0	2.03302
LOC_Os12g41720	OsAffx.32140.1.S1_x_at	PLA IIIA/PLP7, putative, expressed	113.6	59.1	0.28031	106.4	0	2.031
LOC_Os03g16290	Os.32462.1.S1_a_at	fringe-related protein, putative, expressed	131	90.6	0.158678	106.9	0	2.03302
LOC_Os06g41100	Os.50121.1.S1_at	transcription factor, putative, expressed	110.6	125.1	-0.0530509	107.6	0	2.03583
LOC_Os08g10130	OsAffx.5772.1.S1_s_at	expressed protein	119.2	152.5	-0.106204	108.4	0	2.03902
LOC_Os12g28880	OsAffx.19878.1.S1_at	LTPL110 - Protease inhibitor/seed storage/LTP family protein precursor, putative, expressed	108.5	0	2.03941	89.6	124.1	-0.140129
LOC_Os10g33930	Os.3107.1.S1_at	DUF1336 domain containing protein, expressed	77	59.9	0.107477	108	0	2.03743
LOC_Os01g11550	Os.2066.1.S1_a_at	TCP family transcription factor, putative, expressed	108.9	0	2.041	78.8	145.7	-0.264427
LOC_Os11g28470	OsAffx.19055.1.S1_at	expressed protein	104.9	89.6	0.0677678	108.3	0	2.03862
LOC_Os02g03000	OsAffx.24075.1.S1_at	division protein, putative, expressed	141.6	85.5	0.217103	108.3	0	2.03862
LOC_Os04g49900	Os.20283.1.S1_at	ABC transporter family protein, putative, expressed	109	0	2.04139	203.8	150.5	0.130917
LOC_Os09g38720	OsAffx.30193.1.S1_at	mTERF domain containing protein, expressed	109.8	0	2.04454	121.3	171.4	-0.149111
LOC_Os11g45290	Os.16043.1.S1_at	retrotransposon protein, putative, unclassified, expressed	117.4	116.1	0.00479481	109.7	0	2.04415
LOC_Os07g39090	OsAffx.16625.1.S1_at	pentatricopeptide repeat domain containing protein, putative, expressed	79.8	85.2	-0.0280959	110.6	0	2.04766
LOC_Os06g43980	Os.51521.1.S2_at	expressed protein	110.8	0	2.04844	159.1	206.6	-0.112836
LOC_Os08g19590	Os.53657.1.S1_at	Homeobox domain containing protein, expressed	189.5	157	0.0812379	110.5	0	2.04727
LOC_Os04g39280	Os.53718.1.A1_at	ATPOT1, putative, expressed	111.2	0	2.04999	109	131.9	-0.0821323
LOC_Os05g51820	OsAffx.15202.1.S1_at	helix-loop-helix DNA-binding protein, putative, expressed	111.4	0	2.05077	107	95.5	0.0488964
LOC_Os05g25830	OsAffx.4431.1.S1_at	expressed protein	111.5	0	2.05115	124.4	72.4	0.232601
LOC_Os02g47930	Os.47881.1.S1_at	expressed protein	98.6	140.5	-0.152497	112.8	0	2.05614
LOC_Os03g27090	OsAffx.3339.1.S1_at	MYB family transcription factor, putative, expressed	112.2	0	2.05385	129.1	72.7	0.24681
LOC_Os01g59750	OsAffx.23859.1.S1_at	histidine triad family protein, putative, expressed	173.5	114.3	0.179966	112.6	0	2.05538
LOC_Os04g53606	Os.55628.1.S1_at	expressed protein	80.1	96.7	-0.0808737	113.4	0	2.05843
LOC_Os09g38330	Os.53985.1.S1_at	MORN repeat domain containing protein, expressed	199.4	202.2	-0.00602599	115.5	0	2.06633
LOC_Os07g32480	Os.24858.1.S1_at	mitotic checkpoint serine/threonine-protein kinase BUB1, putative, expressed	115.6	0	2.0667	186.7	174.6	0.0289398
LOC_Os10g41480	Os.46823.2.S1_x_at	phospho-2-dehydro-3-deoxyheptonate aldolase, chloroplast precursor, putative, expressed	78.6	97.4	-0.092082	116	0	2.06819
LOC_Os01g03480	OsAffx.23101.2.S1_at	expressed protein	115.8	0	2.06744	187	139.9	0.125247
LOC_Os11g48060	OsAffx.31531.1.S1_s_at	laccase-22 precursor, putative, expressed	115.6	0	2.0667	147.1	93.2	0.196504
LOC_Os01g29330	Os.23606.1.S1_at	expressed protein	226.3	296.5	-0.116888	116.9	0	2.07151
LOC_Os07g36880	Os.53498.1.S1_at	expressed protein	89.4	79.4	0.0509124	116.7	0	2.07078
LOC_Os07g02260	OsAffx.8843.1.S1_at	expressed protein	116.3	0	2.0693	146.1	88.6	0.215305
LOC_Os07g46210	OsAffx.28928.1.S1_at	LTPL2 - Protease inhibitor/seed storage/LTP family protein precursor, expressed	115.1	109.1	0.0230449	117.4	0	2.07335
LOC_Os05g50470	Os.55486.1.S1_at	expressed protein	116.6	0	2.07041	254.9	132.3	0.28324
LOC_Os09g24640	Os.8268.1.S1_at	pentatricopeptide, putative, expressed	117.4	0	2.07335	135	117.9	0.0583571
LOC_Os05g14300	Os.17169.1.S1_at	ubiquitin-conjugating enzyme E2 O, putative, expressed	141.9	202.3	-0.153105	118	0	2.07555
LOC_Os04g42280	OsAffx.14240.1.S1_at	CorA-like magnesium transporter protein, putative, expressed	118	0	2.07555	183.2	167.5	0.0386897
LOC_Os08g08592	Os.27362.1.S1_at	expressed protein	114.4	57.8	0.292828	117.3	0	2.07298
LOC_Os09g29830	Os.38400.1.S1_at	helix-loop-helix DNA-binding domain containing protein, expressed	118.8	0	2.07846	87.6	107.9	-0.0895942
LOC_Os10g39170	Os.5099.1.S1_at	peroxidase precursor, putative, expressed	119.1	0	2.07954	290.4	246.1	0.0716168
LOC_Os04g47720	Os.49838.1.S1_at	cis-zeatin O-glucosyltransferase, putative, expressed	139.9	111.7	0.0969871	120	0	2.08279
LOC_Os01g12760	Os.43417.1.S1_at	cytochrome P450, putative, expressed	120.6	0	2.08493	124.4	172.6	-0.141252
LOC_Os05g19270	OsAffx.14759.1.S1_s_at	MSH-like DNA mismatch repair protein, putative, expressed	110.8	166.4	-0.175314	121.2	0	2.08707
LOC_Os10g03100	Os.46475.1.S1_at	Cf2/Cf5 disease resistance protein, putative, expressed	124	121.9	0.00735813	121.3	0	2.08743
LOC_Os12g04610	Os.54131.1.S1_at	expressed protein	121.4	0	2.08778	154.9	95.3	0.20922
LOC_Os04g24414	Os.38273.2.S1_at	expressed protein	122.5	0	2.09167	98.4	83.1	0.0725904
LOC_Os03g01790	OsAffx.24937.1.S1_at	zinc finger, C3HC4 type domain containing protein, expressed	253.8	266.4	-0.020962	122.8	0	2.09272
LOC_Os10g10280	OsAffx.30371.1.S1_at	expressed protein	123.7	0	2.09587	162.6	242	-0.171823
LOC_Os10g35750	Os.25231.1.S1_x_at	pentatricopeptide, putative, expressed	160.5	185.4	-0.0622734	124.1	0	2.09726
LOC_Os02g58000	OsAffx.24914.1.S1_at	expressed protein	123.4	0	2.09482	205.6	126	0.211327
LOC_Os06g10170	Os.5265.1.S1_x_at	flavin-containing monooxygenase family protein, putative, expressed	125.8	0	2.10312	153.9	137.4	0.0489153
LOC_Os07g30260	OsAffx.28672.1.S1_at	expressed protein	126.9	0	2.10687	76.5	133.4	-0.239098
LOC_Os12g19040	Os.8992.1.S1_at	expressed protein	256	270.8	-0.0243163	127.1	0	2.10755
LOC_Os02g50110	Os.57343.1.S1_at	expressed protein	158.1	176.1	-0.0465484	127.2	0	2.10789
LOC_Os02g31860	Os.14382.1.S1_at	expressed protein	98.6	65.5	0.175438	126.7	0	2.10619
LOC_Os05g45140	OsAffx.15110.1.S1_at	glucosyl transferase, putative, expressed	127.3	0	2.10823	219.1	146.4	0.174123
LOC_Os09g09290	Os.40360.1.S1_x_at	retrotransposon protein, putative, unclassified, expressed	216.4	270.1	-0.09587	128.3	0	2.1116
LOC_Os12g01900	Os.50793.1.S1_x_at	retrotransposon protein, putative, unclassified, expressed	153.3	107	0.154942	127.9	0	2.11025
LOC_Os01g02040	Os.11832.1.S1_at	retrotransposon protein, putative, unclassified, expressed	283.6	271.9	0.0182314	129	0	2.11394
LOC_Os06g04220	Os.606.1.S1_at	expressed protein	218.1	192.5	0.0539614	129.7	0	2.11628
LOC_Os11g36190	Os.54389.1.S1_at	receptor kinase, putative, expressed	96.3	63.8	0.176538	129.4	0	2.11528
LOC_Os02g25870	OsAffx.2750.1.S1_at	elongation factor Tu, putative, expressed	213.6	126.8	0.225099	129.4	0	2.11528
LOC_Os03g10740	Os.51343.1.S1_at	expressed protein	96.6	148.1	-0.184028	131.8	0	2.1232
LOC_Os10g26780	OsAffx.6778.1.S1_at	expressed protein	86.2	85.4	0.00400274	132.6	0	2.12581
LOC_Os02g44910	Os.11855.1.S1_at	transmembrane protein, putative, expressed	133.3	98.4	0.13069	132.4	0	2.12516
LOC_Os01g21970	Os.9394.1.S1_at	protein kinase, putative, expressed	173.4	102.3	0.227446	132.3	0	2.12483
LOC_Os05g02040	Os.53618.1.S1_at	RPA1C - Putative single-stranded DNA binding complex subunit 1, expressed	128.3	222.5	-0.237679	133.5	0	2.12872
LOC_Os04g47670	Os.28549.1.S1_at	expressed protein	133.6	0	2.12905	70.4	71.7	-0.0078362
LOC_Os05g42080	OsAffx.27281.1.S1_at	expressed protein	99.5	130.9	-0.118079	134.4	0	2.13162
LOC_Os02g10560	OsAffx.2566.1.S1_x_at	expressed protein	134.3	0	2.1313	108.1	119.8	-0.0442422
LOC_Os03g03930	Os.24297.1.A1_at	tRNA nucleotidyltransferase/polyA polymerase family protein, putative, expressed	136.4	135.1	0.00412861	134.7	0	2.13258
LOC_Os02g40510	Os.26572.1.S1_at	response regulator receiver domain containing protein, expressed	708	613.4	0.062195	134.9	0	2.13322
LOC_Os01g70490	Os.17158.1.S1_at	potassium transporter, putative, expressed	370.9	235.4	0.196779	134.5	0	2.13194
LOC_Os08g05780	Os.9594.1.S1_at	expressed protein	367.8	387	-0.0220408	135.7	0	2.13577
LOC_Os07g12390	Os.30993.1.S1_at	expressed protein	203.2	205.6	-0.00507458	135.7	0	2.13577
LOC_Os12g15680	Os.17659.1.S1_at	laccase precursor protein, putative, expressed	103.9	51.6	0.29979	135.7	0	2.13577
LOC_Os08g14320	OsAffx.29194.1.S1_at	zinc finger, C3HC4 type domain containing protein, expressed	73.2	101.1	-0.138622	137.1	0	2.14019
LOC_Os01g34880	OsAffx.21286.1.S1_at	callose synthase, putative, expressed	183.3	176.9	0.0153494	136.9	0	2.13956
LOC_Os04g49194	Os.17316.1.S1_at	naringenin,2-oxoglutarate 3-dioxygenase, putative, expressed	572.5	948.3	-0.21887	138.7	0	2.1452
LOC_Os01g16020	OsAffx.22204.1.S1_at	FAD binding domain containing protein, expressed	83.2	148.9	-0.25049	139.4	0	2.14737
LOC_Os08g41700	Os.50600.1.S1_at	expressed protein	139.7	0	2.14829	100.8	109.5	-0.0356145
LOC_Os04g44290	Os.16373.1.A1_at	expressed protein	127.6	108.2	0.0710183	140.1	0	2.14953
LOC_Os08g33650	OsAffx.29493.1.S1_at	SET domain-containing protein, putative, expressed	249.1	250.5	-0.0024243	140.6	0	2.15106
LOC_Os03g13140	Os.12191.1.S1_at	non-symbiotic hemoglobin 2, putative, expressed	140.5	0	2.15076	260.1	176.9	0.166631
LOC_Os09g36320	Os.17034.1.S1_at	tyrosine protein kinase domain containing protein, putative, expressed	141.2	0	2.1529	217.5	215.3	0.00439492
LOC_Os06g12370	Os.51794.1.S1_x_at	OsFtsH6 FtsH protease, homologue of AtFtsH6, expressed	142	0	2.15534	187.7	285.5	-0.181353
LOC_Os05g20020	OsAffx.14766.1.S1_at	polygalacturonase, putative, expressed	142	0	2.15534	466.6	368.5	0.10226
LOC_Os05g19470	Os.49422.1.S1_x_at	expressed protein	178.6	132.4	0.129151	142.5	0	2.15685
LOC_Os04g53300	OsAffx.26590.1.S1_at	polyphenol oxidase, putative, expressed	143.6	0	2.16017	94.4	115.8	-0.0878945
LOC_Os06g25250	Os.55064.1.S1_at	endoribonuclease Dicer, putative, expressed	282	185.5	0.181108	143.4	0	2.15957
LOC_Os02g51540	Os.6133.1.S1_at	eukaryotic aspartyl protease domain containing protein, expressed	111	81.7	0.131713	144.6	0	2.16316
LOC_Os01g54370	Os.2131.1.S1_at	dihydropyrimidinase, putative, expressed	118.9	122.1	-0.0114389	145.4	0	2.16554
LOC_Os07g49010	Os.27285.1.S1_at	TOPBP1B - Similar to DNA replication protein TOPBP1 from, expressed	185.8	210.1	-0.0531114	145.6	0	2.16613
LOC_Os11g05980	Os.53017.1.S1_at	tetratricopeptide-like helical, putative, expressed	146.2	0	2.16791	135.3	129.8	0.0178881
LOC_Os08g39660	Os.15537.1.S1_at	cytochrome P450, putative, expressed	206.8	349.4	-0.226919	146.9	0	2.16997
LOC_Os02g37320	Os.11333.1.S1_s_at	heavy metal associated domain containing protein, expressed	94.1	160.2	-0.229185	147.3	0	2.17114
LOC_Os07g01800	OsAffx.22518.1.S1_x_at	cysteine proteinase EP-B 1 precursor, putative, expressed	96.9	155.2	-0.202898	147.8	0	2.1726
LOC_Os06g40170	Os.50455.1.S1_at	phospholipase D, putative, expressed	208.5	221.8	-0.0267312	148	0	2.17319
LOC_Os01g54119	Os.35400.1.S1_at	retrotransposon protein, putative, unclassified, expressed	86.1	123.6	-0.1555	148.3	0	2.17406
LOC_Os05g31530	Os.50205.1.S1_x_at	disease resistance protein RGA4, putative, expressed	149.9	0	2.17869	199.6	237	-0.074246
LOC_Os01g57730	Os.49540.1.A1_x_at	peroxidase precursor, putative, expressed	171.1	136.4	0.0977941	149.6	0	2.17782
LOC_Os12g19270	OsAffx.19743.1.S1_at	expressed protein	118	142.4	-0.0810022	150.1	0	2.17926
LOC_Os07g29580	OsAffx.28660.1.S1_at	expressed protein	241.7	123.1	0.291298	149	0	2.17609
LOC_Os05g25040	OsAffx.24095.1.A1_at	expressed protein	150.4	0	2.18013	290.2	350.9	-0.0822279
LOC_Os04g41238	Os.52795.1.S1_at	expressed protein	112	197.3	-0.244244	151.6	0	2.18355
LOC_Os04g01530	Os.12284.2.S1_at	adenylate kinase, putative, expressed	152.1	0	2.18498	146.4	188.1	-0.108194
LOC_Os03g16070	Os.9617.1.S1_at	expressed protein	152.2	0	2.18526	228.7	232.1	-0.00638128
LOC_Os06g19444	Os.12977.1.S1_at	CCT/B-box zinc finger protein, putative, expressed	193.2	228.1	-0.0717759	152.7	0	2.18667
LOC_Os05g40700	Os.33019.1.S1_at	transmembrane protein 56, putative, expressed	133.7	264.6	-0.29486	153.1	0	2.1878
LOC_Os03g10790	OsAffx.25044.1.S1_at	cytochrome b5-like Heme/Steroid binding domain containing protein, expressed	152.5	0	2.18611	173.8	156.6	0.0449852
LOC_Os04g48850	Os.49507.1.S1_at	aminotransferase, classes I and II, domain containing protein, expressed	613.1	457.2	0.127184	152.6	0	2.18639
LOC_Os02g47830	Os.16068.2.S1_at	expressed protein	187.4	209.6	-0.0483775	153.3	0	2.18837
LOC_Os06g35140	Os.11085.1.S1_at	MYB family transcription factor, putative, expressed	153.3	0	2.18837	218.2	110.4	0.293955
LOC_Os11g29380	Os.12974.1.S1_at	MCM2 - Putative minichromosome maintenance MCM complex subunit 2, expressed	92.9	116.1	-0.0958913	155.5	0	2.19451
LOC_Os12g06340	Os.27423.1.S1_x_at	BEL1-like homeodomain transcription factor, putative, expressed	270.3	331.4	-0.0882112	155.6	0	2.19479
LOC_Os08g10260	Os.53089.1.S1_at	NBS-LRR disease resistance protein, putative, expressed	201.8	208.1	-0.0132861	155.7	0	2.19507
LOC_Os06g08280	Os.37872.1.S1_at	protein kinase domain containing protein, expressed	188.3	204.7	-0.0360837	155.8	0	2.19535
LOC_Os03g62516	OsAffx.3676.1.S1_at	#N/A	155.7	0	2.19507	109.8	69	0.199442
LOC_Os10g04800	Os.46728.1.S1_at	expressed protein	200.7	149.4	0.127458	156.1	0	2.19618
LOC_Os01g50720	Os.45892.1.S1_at	MYB family transcription factor, putative, expressed	223.6	133.7	0.222042	156.1	0	2.19618
LOC_Os08g42480	OsAffx.17476.1.S1_at	expressed protein	157.3	0	2.19948	215.8	269.9	-0.0967497
LOC_Os05g49760	OsAffx.4669.1.S1_at	dehydrogenase, putative, expressed	122.6	133.6	-0.0370266	157.3	0	2.19948
LOC_Os02g53620	OsAffx.12626.1.S1_at	nuclear transcription factor Y subunit, putative, expressed	431.1	259	0.220611	157.1	0	2.19893
LOC_Os04g53640	Os.52581.1.S1_at	peroxidase precursor, putative, expressed	133.4	100.8	0.120651	158	0	2.2014
LOC_Os11g14040	OsAffx.18842.1.S1_at	glutathione S-transferase, N-terminal domain containing protein, expressed	163.6	134.1	0.0857745	158.8	0	2.20358
LOC_Os02g13660	Os.8984.1.S1_at	meiosis 5, putative, expressed	59.2	38.4	0.1841	161.4	0	2.21059
LOC_Os07g43820	Os.41106.1.S1_at	glycosyl hydrolase, putative, expressed	161.4	0	2.21059	330.9	170.1	0.287757
LOC_Os12g13550	Os.53109.1.S1_at	NBS-LRR disease resistance protein, putative, expressed	162.8	0	2.21431	164.6	203.5	-0.091633
LOC_Os01g15690	Os.35046.2.S1_x_at	retrotransposon protein, putative, unclassified, expressed	100.9	71.4	0.148436	162.7	0	2.21405
LOC_Os01g68510	Os.33401.2.S1_x_at	peptide transporter PTR2, putative, expressed	163.8	0	2.21696	151.8	114.4	0.121918
LOC_Os06g19590	Os.56295.1.S1_at	estradiol 17-beta-dehydrogenase 12, putative, expressed	127.5	143.8	-0.0518654	165.2	0	2.22063
LOC_Os02g26670	OsAffx.24437.1.S1_at	F-box/Kelch-repeat protein, putative, expressed	166	0	2.22272	221.1	197.6	0.0485693
LOC_Os08g03160	OsAffx.29006.3.S1_x_at	lectin-like receptor kinase 1, putative, expressed	166.7	0	2.22453	147	162.1	-0.0421922
LOC_Os01g67550	Os.54247.1.S1_at	FAD binding domain containing protein, expressed	134.3	134.3	0	167.1	0	2.22557
LOC_Os11g47840	Os.30200.1.S1_at	OsRhmbd18 - Putative Rhomboid homologue, expressed	140	147.1	-0.0213359	167.4	0	2.22634
LOC_Os05g09410	OsAffx.4286.1.S1_at	histidine-containing phosphotransfer protein 4, putative, expressed	167.7	0	2.22712	303.6	364.9	-0.0796325
LOC_Os01g45730	Os.30567.1.S1_at	zinc finger C-x8-C-x5-C-x3-H type family protein, expressed	203	146.6	0.140544	169	0	2.23045
LOC_Os12g10180	OsAffx.19585.1.S1_at	NBS-LRR type disease resistance protein Rps1-k-2, putative, expressed	133.6	265.8	-0.297141	169.9	0	2.23274
LOC_Os08g38310	OsAffx.17396.1.S1_x_at	expressed protein	184.5	261.3	-0.150454	170.6	0	2.23452
LOC_Os02g45880	OsAffx.12512.1.S1_at	expressed protein	202.6	254.9	-0.0992925	171	0	2.23553
LOC_Os06g45690	OsAffx.5117.1.S1_at	symbiosis-related disease resistance protein, putative, expressed	174.2	0	2.24353	149.7	134.7	0.0455334
LOC_Os05g04600	Os.55031.2.S1_x_at	ABC transmembrane transporter domain containing protein, expressed	174.6	0	2.24452	281.1	340.6	-0.0831148
LOC_Os03g28190	OsAffx.13093.1.S1_x_at	dirigent, putative, expressed	67.8	96.5	-0.151416	174.8	0	2.24502
LOC_Os09g24220	OsAffx.6382.1.S1_at	MSH-like DNA mismatch repair protein, putative, expressed	143.8	148.2	-0.0130003	175.1	0	2.24576
LOC_Os03g53170	Os.27338.1.A1_at	pentatricopeptide, putative, expressed	175.6	0	2.24699	135.6	143.3	-0.0238156
LOC_Os09g25570	Os.47386.1.S1_at	aspartic proteinase, putative, expressed	236.1	119.6	0.293584	174.8	0	2.24502
LOC_Os01g50410	Os.5044.1.S1_at	STE_MEKK_ste11_MAP3K.6 - STE kinases include homologs to sterile 7, sterile 11 and sterile 20 from yeast, expressed	462.9	341.1	0.132271	175.9	0	2.24773
LOC_Os02g49550	OsAffx.3012.1.S1_at	zinc finger, C3HC4 type domain containing protein, expressed	177	0	2.25042	245.7	315	-0.107518
LOC_Os01g68500	Os.11035.1.S1_at	expressed protein	178.6	0	2.25431	344.5	276.7	0.0948722
LOC_Os04g31110	Os.24608.1.S1_at	expressed protein	179	0	2.25527	223.5	227.8	-0.00823967
LOC_Os03g10640	Os.50449.1.S1_at	calcium-transporting ATPase, plasma membrane-type, putative, expressed	178.5	0	2.25406	266.3	173.8	0.184458
LOC_Os04g27190	Os.27794.1.S1_at	terpene synthase, putative, expressed	299.3	239	0.0973441	178.8	0	2.25479
LOC_Os03g12320	Os.38092.1.S1_at	UDP-3-O- N-acetylglucosamine deacetylase, putative, expressed	190.6	204.3	-0.0299934	179.4	0	2.25624
LOC_Os04g42130	Os.17230.2.S1_at	integral membrane transporter family protein, putative, expressed	118	91.8	0.107999	180	0	2.25768
LOC_Os07g23280	OsAffx.1309.1.S1_at	transposon protein, putative, unclassified, expressed	181.3	0	2.26079	165.4	228.3	-0.139251
LOC_Os01g15390	Os.21017.2.S1_at	expressed protein	180.6	0	2.25912	200.1	117.9	0.22823
LOC_Os11g45760	OsAffx.31500.1.S1_at	#N/A	141.7	173.3	-0.0868734	181.5	0	2.26126
LOC_Os01g03490	Os.962.1.S1_at	heavy-metal-associated domain-containing protein, putative, expressed	150.8	114	0.120574	181.3	0	2.26079
LOC_Os03g40030	OsAffx.22692.1.S1_at	expressed protein	166.4	174.3	-0.0200265	181.9	0	2.26221
LOC_Os11g42800	Os.53158.1.S1_at	kinesin motor domain containing protein, putative, expressed	191.6	146.6	0.11557	181.9	0	2.26221
LOC_Os05g48890	OsAffx.15160.1.S1_s_at	fasciclin domain containing protein, expressed	175.8	192	-0.038075	182.5	0	2.26364
LOC_Os09g22510	OsAffx.12988.1.S1_x_at	expressed protein	134.2	156.5	-0.0663039	183	0	2.26482
LOC_Os07g38570	OsAffx.28813.1.S1_at	expressed protein	190.9	221.5	-0.064255	184.9	0	2.26928
LOC_Os06g16060	OsAffx.4849.1.S1_at	zinc finger, C3HC4 type domain containing protein, expressed	184.7	0	2.26881	349.9	312.5	0.0489458
LOC_Os07g14160	Os.38192.1.S1_at	polygalacturonase, putative, expressed	248.9	335.6	-0.129348	186	0	2.27184
LOC_Os03g19270	Os.5583.1.S1_at	universal stress protein domain containing protein, putative, expressed	187.6	0	2.27554	160.2	150.9	0.0258073
LOC_Os04g35580	OsAffx.4002.1.S1_s_at	expressed protein	205.8	234.2	-0.0558868	189.3	0	2.27944
LOC_Os04g43710	Os.18633.1.S1_at	CAMK_CAMK_like.3 - CAMK includes calcium/calmodulin depedent protein kinases, expressed	189.6	0	2.28012	609.8	811.7	-0.124031
LOC_Os04g54190	Os.17555.1.S1_at	cysteine-rich receptor-like protein kinase 8 precursor, putative, expressed	217.8	203.5	0.029354	191.2	0	2.28375
LOC_Os06g48680	Os.53779.1.S1_x_at	expressed protein	240.2	249.1	-0.0157364	192.4	0	2.28646
LOC_Os07g48640	Os.36076.1.S1_at	short-chain dehydrogenase/reductase, putative, expressed	220.3	237	-0.0315955	193.6	0	2.28914
LOC_Os05g02450	Os.54606.1.S1_at	expressed protein	182.8	314.1	-0.234103	197.9	0	2.29863
LOC_Os01g32900	OsAffx.11290.1.S1_at	retrotransposon protein, putative, unclassified, expressed	120.6	147.4	-0.0865003	197.9	0	2.29863
LOC_Os02g11920	OsAffx.2578.1.S1_at	hypothetical protein	127.9	169.3	-0.120962	198	0	2.29885
LOC_Os07g06700	OsAffx.22473.1.S1_x_at	expressed protein	197.8	0	2.29842	347.9	331.5	0.0209093
LOC_Os03g25150	OsAffx.13016.1.S1_x_at	transposon protein, putative, unclassified, expressed	198	0	2.29885	158.2	161	-0.00757195
LOC_Os01g40280	Os.8965.1.S1_at	integral membrane protein, putative, expressed	199.7	0	2.30255	490.8	591.8	-0.0811197
LOC_Os11g04350	Os.50916.1.S1_at	cell death associated protein, putative, expressed	144.6	111.6	0.111623	199.4	0	2.3019
LOC_Os02g47400	Os.52664.1.S1_at	pectinacetylesterase domain containing protein, expressed	211	210.9	0.000204904	200.7	0	2.30471
LOC_Os08g37020	OsAffx.6052.1.S1_at	expressed protein	203.3	154.2	0.119377	201	0	2.30535
LOC_Os08g25710	OsAffx.17155.1.S1_x_at	CSLD3 - cellulose synthase-like family D, expressed	157.5	92.3	0.230148	202.1	0	2.30771
LOC_Os09g17630	Os.26870.2.A1_x_at	receptor-like protein kinase 2, putative, expressed	322.1	370.3	-0.060388	205.1	0	2.31408
LOC_Os07g37060	OsAffx.5557.1.S1_at	expressed protein	205.2	0	2.31429	216.9	172	0.100211
LOC_Os01g52440	OsAffx.23764.1.S1_at	expressed protein	205.7	0	2.31534	363.1	303.1	0.0782043
LOC_Os11g47730	Os.8604.1.S1_a_at	expressed protein	311.7	376.1	-0.0813287	206.8	0	2.31765
LOC_Os12g14830	Os.39997.2.S1_a_at	hydrolase, putative, expressed	142.6	252.3	-0.246481	207.7	0	2.31952
LOC_Os01g07560	Os.16980.1.S1_s_at	receptor-like protein kinase 2 precursor, putative, expressed	208.3	0	2.32077	154.1	203.6	-0.120294
LOC_Os12g14220	Os.55224.1.S1_at	expressed protein	208.2	0	2.32056	183.2	200.1	-0.0381224
LOC_Os05g36960	Os.53685.1.S1_at	protein kinase, putative, expressed	472.4	311.9	0.179823	207.7	0	2.31952
LOC_Os02g56600	Os.51120.1.S1_at	no apical meristem protein, putative, expressed	208.9	0	2.32201	337.5	213	0.199145
LOC_Os03g62740	Os.8707.3.S1_x_at	GDSL-like lipase/acylhydrolase, putative, expressed	154.8	130.5	0.0736417	209.6	0	2.32346
LOC_Os10g02210	OsAffx.20798.1.S1_x_at	peptide transporter PTR2, putative, expressed	210.2	0	2.32469	256.5	254.5	0.00338633
LOC_Os01g03750	Os.40187.1.S1_at	expressed protein	265.4	155.9	0.229911	210.1	0	2.32449
LOC_Os10g39460	Os.46866.1.S1_at	selenium-binding protein-like, putative, expressed	196.6	222.8	-0.0540731	211.3	0	2.32695
LOC_Os03g28250	Os.33920.1.S1_at	expressed protein	210.8	0	2.32593	310.5	209	0.171239
LOC_Os06g02040	Os.31022.1.S1_at	late embryogenesis abundant group 1, putative, expressed	411.3	290.9	0.149979	211.2	0	2.32675
LOC_Os03g59530	Os.51090.1.S1_at	protein Kinase-associated protein phosphatase, putative, expressed	182.6	247.7	-0.131803	213.4	0	2.33122
LOC_Os01g02930	Os.32123.1.S1_at	glycosyltransferase protein, putative, expressed	185	181.7	0.0077744	213.6	0	2.33163
LOC_Os09g25880	Os.50448.1.S1_at	expressed protein	448.2	288.2	0.191241	213.5	0	2.33143
LOC_Os06g17890	OsAffx.15477.1.S1_at	expressed protein	243.3	303.5	-0.0956638	215.2	0	2.33486
LOC_Os05g40170	Os.4820.1.S1_at	expressed protein	201.9	195.7	0.0134777	215.2	0	2.33486
LOC_Os07g35620	OsAffx.16572.3.S1_at	expressed protein	136.7	134.6	0.00667425	217.9	0	2.34025
LOC_Os05g47860	OsAffx.27361.1.S1_at	expressed protein	140.9	207.2	-0.166498	218.7	0	2.34183
LOC_Os02g01080	Os.15409.1.S1_at	expressed protein	235.8	239.4	-0.00655277	218.6	0	2.34163
LOC_Os04g03980	Os.52733.1.S1_at	flavin monooxygenase, putative, expressed	152.4	167.6	-0.0410322	221.1	0	2.34655
LOC_Os03g07350	OsAffx.12764.2.S1_x_at	CSLA4 - cellulose synthase-like family A; mannan synthase, expressed	221.1	0	2.34655	201.1	206.3	-0.011033
LOC_Os05g06910	Os.17951.1.S1_at	expressed protein	352.3	470.6	-0.12543	223.8	0	2.3518
LOC_Os05g48040	Os.11344.1.S1_s_at	MATE efflux family protein, putative, expressed	158.5	182.6	-0.061112	224.2	0	2.35257
LOC_Os01g41834	OsAffx.23626.1.S1_x_at	chalcone synthase, putative, expressed	209	199.9	0.0192394	225.6	0	2.35526
LOC_Os09g08620	Os.50523.1.S1_at	OsFBX309 - F-box domain containing protein, expressed	189.6	246.1	-0.11275	232.3	0	2.36791
LOC_Os12g03500	OsAffx.7471.1.S1_x_at	expressed protein	232.5	0	2.36829	172	263.8	-0.184872
LOC_Os05g05130	Os.17855.1.S1_at	GA20663-PA, putative, expressed	233.2	0	2.36959	196	135.9	0.158063
LOC_Os05g33320	OsAffx.14937.1.S1_at	expressed protein	177.5	120.6	0.166705	233.8	0	2.3707
LOC_Os01g58290	Os.28433.5.S1_x_at	OsSub9 - Putative Subtilisin homologue, expressed	387	669	-0.237243	235	0	2.37291
LOC_Os12g24070	OsAffx.7683.1.S1_at	expressed protein	93	156.8	-0.224979	235.1	0	2.3731
LOC_Os05g44220	OsAffx.4610.1.S1_at	expressed protein	291.1	262.6	0.0445862	240.9	0	2.38364
LOC_Os05g01570	Os.7779.1.S1_x_at	auxin-induced protein 5NG4, putative, expressed	287.5	314.4	-0.0387159	241.5	0	2.38471
LOC_Os01g43590	Os.40015.1.S1_at	HSF-type DNA-binding domain containing protein, expressed	241.6	0	2.38489	365.6	405.4	-0.0447612
LOC_Os09g11480	Os.28406.1.S1_at	AP2 domain containing protein, expressed	1203.5	1446.6	-0.0798418	247	0	2.39445
LOC_Os02g03790	Os.39971.1.A1_at	expressed protein	249.3	0	2.39846	290.8	265	0.0402037
LOC_Os02g10520	Os.50238.1.S1_x_at	OsSub12 - Putative Subtilisin homologue, expressed	291.6	362	-0.0936323	252.9	0	2.40466
LOC_Os10g35820	Os.7563.1.S1_at	expressed protein	255.8	0	2.4096	314.2	357.2	-0.0555394
LOC_Os06g47544	Os.55355.1.S1_x_at	expressed protein	300	379.7	-0.102016	256.1	0	2.4101
LOC_Os12g35550	Os.55391.1.S1_at	expressed protein	225.4	206.5	0.0378583	256.5	0	2.41078
LOC_Os03g63510	Os.24799.1.S1_at	pentatricopeptide, putative, expressed	257.8	0	2.41296	454.1	518.9	-0.057813
LOC_Os06g25530	OsAffx.27822.1.S1_at	retrotransposon protein, putative, unclassified, expressed	260.8	0	2.41797	351.8	250.2	0.147509
LOC_Os03g18380	Os.16227.1.S1_at	ubiquitin-activating enzyme, putative, expressed	375.3	379.1	-0.00436365	261.4	0	2.41896
LOC_Os10g42820	Os.2998.1.S1_at	early-responsive to dehydration protein-related, putative, expressed	218.2	225.4	-0.0140359	268.1	0	2.42991
LOC_Os01g15970	Os.55385.1.S1_at	expressed protein	266.4	187.6	0.15162	268.3	0	2.43024
LOC_Os05g39560	Os.28026.1.S1_at	metal cation transporter, putative, expressed	282.7	237	0.0762824	269.8	0	2.43265
LOC_Os01g13130	Os.52849.1.S1_x_at	aquaporin protein, putative, expressed	180.6	202	-0.0483802	270.6	0	2.43393
LOC_Os01g03570	Os.26958.1.S1_at	transcription factor X1, putative, expressed	427.1	214.4	0.2983	270.4	0	2.43361
LOC_Os01g42234	Os.8825.3.S1_at	amino acid permease family protein, putative, expressed	494.4	369.3	0.126402	274.3	0	2.43981
LOC_Os07g43670	Os.6651.1.S1_at	ribonuclease T2 family domain containing protein, expressed	114.4	133.7	-0.0671618	278.9	0	2.447
LOC_Os02g51620	Os.38849.1.S1_at	glycosyl hydrolase family 3 protein, putative, expressed	296.9	242.1	0.0882855	279.5	0	2.44793
LOC_Os12g05690	Os.55494.1.S1_at	expressed protein	565	595.6	-0.0228668	280.2	0	2.44902
LOC_Os05g02490	Os.7790.1.S1_at	transporter family protein, putative, expressed	189.5	210.6	-0.0456207	282.6	0	2.45271
LOC_Os05g43670	Os.25372.1.S1_at	IQ calmodulin-binding motif family protein, putative, expressed	396.3	341.2	0.0648386	286.8	0	2.45909
LOC_Os07g42310	OsAffx.16683.1.S1_at	lung seven transmembrane domain containing protein, putative, expressed	506.5	597.2	-0.0714104	287.2	0	2.45969
LOC_Os04g39950	Os.27211.1.S1_at	expressed protein	292.6	0	2.46776	259.6	246.7	0.0220484
LOC_Os05g11720	Os.46933.1.S1_at	zinc finger, C3HC4 type domain containing protein, expressed	293.8	0	2.46953	511.3	429	0.0760559
LOC_Os07g40860	Os.13996.1.S1_at	retrotransposon protein, putative, unclassified, expressed	295.5	0	2.47202	404.1	337.4	0.0781319
LOC_Os06g11210	Os.47914.1.S1_at	12-oxophytodienoate reductase, putative, expressed	121.8	204.1	-0.222767	296.5	0	2.47349
LOC_Os07g45080	Os.30366.1.S1_at	expressed protein	658	463.7	0.151713	296	0	2.47276
LOC_Os12g01550	Os.56072.1.S1_at	DUF260 domain containing protein, putative, expressed	302.2	0	2.48173	434.3	643.9	-0.170704
LOC_Os05g03450	Os.48037.1.A1_x_at	lectin protein kinase family protein, putative, expressed	302.7	0	2.48244	273.2	328.5	-0.079788
LOC_Os07g40290	Os.11798.1.S1_at	OsGH3.8 - Probable indole-3-acetic acid-amido synthetase, expressed	548.2	458.4	0.0775395	304	0	2.4843
LOC_Os08g02996	Os.6360.2.S1_x_at	receptor-like kinase, putative, expressed	219.4	111.1	0.293606	305.7	0	2.48671
LOC_Os02g44108	Os.7602.1.S1_at	expansin precursor, putative, expressed	307.6	0	2.4894	164	161.3	0.00716542
LOC_Os01g65790	Os.32182.1.S1_at	pectinesterase, putative, expressed	255.9	215.9	0.0735046	310	0	2.49276
LOC_Os09g30490	Os.27569.1.S2_at	EF hand family protein, expressed	310.6	0	2.4936	972.1	622.2	0.19353
LOC_Os06g37330	Os.6206.1.S1_x_at	cytochrome P450, putative, expressed	265.5	337.8	-0.104246	314.7	0	2.49927
LOC_Os02g40500	OsAffx.2928.1.S1_at	OsGrx_C2.1 - glutaredoxin subgroup I, expressed	326.7	193.9	0.225665	321.5	0	2.50853
LOC_Os05g05100	Os.50180.1.S1_at	expressed protein	263.1	155.8	0.226422	321.5	0	2.50853
LOC_Os01g08860	Os.519.1.S1_at	hsp20/alpha crystallin family protein, putative, expressed	328	0	2.5172	540.2	380	0.152433
LOC_Os05g26194	Os.55377.1.S1_x_at	expressed protein	328.5	0	2.51786	363.3	279.5	0.113526
LOC_Os05g35010	Os.50386.1.S1_at	cytochrome P450, putative, expressed	471.7	530.8	-0.0511627	329.2	0	2.51878
LOC_Os04g11830	Os.53807.1.S1_at	TCP family transcription factor, putative, expressed	345.1	348.7	-0.00449403	331.4	0	2.52166
LOC_Os06g39240	Os.11046.1.S1_at	endothelial differentiation-related factor 1, putative, expressed	334.4	0	2.52556	509.8	402.4	0.102515
LOC_Os06g09600	OsAffx.27536.1.S1_x_at	expressed protein	335.5	0	2.52699	495.3	561	-0.053992
LOC_Os09g01290	Os.50293.1.S1_at	hhH-GPD superfamily base excision DNA repair protein, putative, expressed	151.2	250.5	-0.218123	338.6	0	2.53097
LOC_Os12g06610	Os.11568.2.S1_at	nucleolar complex protein 2, putative, expressed	619.4	687.4	-0.0451691	343	0	2.53656
LOC_Os10g38600	Os.40000.1.S1_x_at	glutathione S-transferase GSTU6, putative, expressed	201.7	217	-0.0316027	355.2	0	2.55169
LOC_Os06g22440	Os.52682.1.S1_at	SAM dependent carboxyl methyltransferase, putative, expressed	334.8	328.8	0.00783004	359.1	0	2.55642
LOC_Os05g42130	Os.53020.1.S1_at	MONOCULM 1, putative, expressed	393.7	365.4	0.0323117	378.2	0	2.57887
LOC_Os06g08090	Os.27371.1.A1_at	heparanase-like protein precursor, putative, expressed	615	419.6	0.165711	381	0	2.58206
LOC_Os02g03870	OsAffx.24089.1.S1_x_at	periplasmic beta-glucosidase precursor, putative, expressed	496.4	578.1	-0.0660478	388.8	0	2.59084
LOC_Os06g30480	Os.27351.1.S1_x_at	expressed protein	398.1	279.2	0.153614	393.4	0	2.59594
LOC_Os08g40100	Os.18042.1.S1_at	expressed protein	220.8	222.7	-0.00370444	402.5	0	2.60584
LOC_Os02g36850	OsAffx.12379.1.S1_at	oxygen evolving enhancer protein 3, identical, putative, expressed	1624.6	1098.8	0.1697	403.3	0	2.6067
LOC_Os07g43070	Os.11123.1.S1_at	expressed protein	549	384.4	0.154451	424.5	0	2.6289
LOC_Os03g24560	Os.56938.1.S1_at	ompA/MotB, putative, expressed	428.6	0	2.63306	508.9	526.2	-0.0144904
LOC_Os05g11832	Os.14645.1.S1_s_at	#N/A	455.6	0	2.65954	566.7	498.6	0.0554965
LOC_Os06g12680	Os.55422.1.S1_at	RING-H2 finger protein, putative, expressed	383.1	361.1	0.0256158	457.7	0	2.66153
LOC_Os10g09990	Os.14935.1.S1_at	cytokinin-O-glucosyltransferase 3, putative, expressed	493.8	0	2.69443	747.3	456.7	0.213495
LOC_Os08g15149	Os.19082.1.S1_at	oxidoreductase, 2OG-Fe oxygenase family protein, expressed	348.8	313.9	0.0456471	517.5	0	2.71475
LOC_Os07g40320	OsAffx.5584.1.S1_at	vesicle transport protein GOT1B, putative, expressed	518	0	2.71517	621.5	451.5	0.138521
LOC_Os08g04190	OsAffx.29023.1.S1_x_at	homeobox and START domains containing protein, putative, expressed	557.4	432.4	0.110057	539.4	0	2.73272
LOC_Os02g21220	OsAffx.24365.1.S1_x_at	expressed protein	349.5	306.9	0.0562783	545.1	0	2.73727
LOC_Os12g43450	OsAffx.32170.1.S1_at	thaumatin family domain containing protein, expressed	866.1	488.9	0.247962	546.5	0	2.73838
LOC_Os10g02070	Os.158.1.S1_at	peroxidase precursor, putative, expressed	550.1	422.5	0.114377	549.7	0	2.74092
LOC_Os04g46440	Os.55643.1.S1_at	AP2 domain containing protein, expressed	759	573.5	0.121524	551.7	0	2.74249
LOC_Os02g44580	OsAffx.12494.1.S1_at	#N/A	596.9	0	2.77663	1232.2	1389.6	-0.0521687
LOC_Os08g19320	Os.14355.1.S1_at	aberrant root formation protein 4, putative, expressed	726.8	665.4	0.0382771	597.5	0	2.77706
LOC_Os10g32400	OsAffx.30640.1.S1_x_at	PsbP, putative, expressed	619.9	0	2.79302	353.5	415.7	-0.0702073
LOC_Os09g28340	Os.6007.1.S1_at	expressed protein	570.6	461.8	0.0916989	638.4	0	2.80577
LOC_Os12g41680	Os.53228.1.S1_at	No apical meristem protein, putative, expressed	440.6	395.5	0.0467859	645.1	0	2.8103
LOC_Os06g43090	Os.54569.1.S1_x_at	MYB transcription factor TaMYB1, putative, expressed	647.4	0	2.81184	1066.8	841.7	0.102817
LOC_Os12g32910	OsAffx.7772.1.S1_at	hypothetical protein	662.5	0	2.82184	626.9	903.1	-0.158326
LOC_Os11g25860	Os.18316.1.S1_at	protein Kinase, putative, expressed	561.3	438.4	0.107108	672.2	0	2.82814
LOC_Os02g01590	Os.47792.1.S1_at	glycosyl hydrolases, putative, expressed	683	0	2.83506	7385.6	9053.4	-0.0884151
LOC_Os08g41400	Os.48636.1.S1_at	expressed protein	642.9	602.5	0.0281412	711.7	0	2.85291
LOC_Os04g48230	Os.18954.1.S1_at	dehydration response related protein, putative, expressed	1085.8	934.4	0.0651523	738.5	0	2.86894
LOC_Os04g30490	OsAffx.26254.1.S1_at	MATE efflux family protein, putative, expressed	715.8	535.9	0.125505	769.7	0	2.88689
LOC_Os07g42520	Os.42812.1.A1_at	dirigent, putative, expressed	1319.2	1073.9	0.0892717	772.9	0	2.88868
LOC_Os06g50340	Os.275.1.S1_at	receptor protein kinase CLAVATA1 precursor, putative, expressed	774.6	0	2.88964	1143	1134.3	0.00331539
LOC_Os01g53910	Os.34512.1.S1_at	dehydrogenase, putative, expressed	819.4	847.4	-0.014575	879.7	0	2.94483
LOC_Os02g12890	Os.50611.1.S1_x_at	cytochrome P450, putative, expressed	2125.1	1794.1	0.073495	947.2	0	2.9769
LOC_Os01g14850	Os.45916.1.S1_s_at	MFS18 protein precursor, putative, expressed	242.3	146	0.218825	964.6	0	2.9848
LOC_Os01g63930	Os.17805.1.S1_at	cytochrome P450, putative, expressed	1101.2	0	3.04226	1008.4	903.7	0.0475587
LOC_Os07g47140	Os.46006.1.S1_at	CCT/B-box zinc finger protein, putative, expressed	1810.5	1459.2	0.093626	1179.3	0	3.07199
LOC_Os01g22249	Os.17722.1.S1_at	peroxidase precursor, putative, expressed	79.7	553.1	-0.836715	117.4	226.9	-0.284393
LOC_Os01g03330	Os.19472.1.S1_at	BBTI3 - Bowman-Birk type bran trypsin inhibitor precursor, expressed	252.7	1295.3	-0.708385	253	386.7	-0.183662
LOC_Os04g25060	Os.27271.1.S1_a_at	cysteine-rich receptor-like protein kinase, putative, expressed	179.3	3365.9	-1.27123	225.1	265.1	-0.0707443
LOC_Os09g22410	Os.18503.1.S1_s_at	pyruvate kinase-like, putative, expressed	262.7	343.3	-0.115827	129.9	758.3	-0.763474
LOC_Os12g14440	Os.6863.1.S1_s_at	Jacalin-like lectin domain containing protein, putative, expressed	32775.8	33379.8	-0.00793019	1078.8	7223.2	-0.825446
LOC_Os08g39840	Os.4416.1.S1_at	lipoxygenase, chloroplast precursor, putative, expressed	202.1	2430	-1.07808	406	385.8	0.0221079
LOC_Os12g36830	Os.5031.1.S1_at	pathogenesis-related Bet v I family protein, putative, expressed	1134.5	7053.3	-0.793267	668.6	658.6	0.0065348
LOC_Os07g15460	Os.409.1.S1_at	metal transporter Nramp6, putative, expressed	190.5	1715.2	-0.952399	291.3	236.2	0.0907141
LOC_Os12g27254	Os.52173.1.S1_at	transferase family protein, putative, expressed	12926.6	9930.7	0.114494	811.3	4687.3	-0.761299
LOC_Os12g25200	Os.27207.1.S1_at	chloride transporter, chloride channel family, putative, expressed	118.7	83.1	0.153298	433.9	2248.2	-0.713639
LOC_Os09g37540	Os.15026.1.S1_at	uncharacterized protein PA4923, putative, expressed	552.4	501.7	0.0417303	1658.5	286.7	0.761037
LOC_Os09g10340	Os.17076.1.S1_at	cytochrome P450, putative, expressed	187.3	111.2	0.224857	450.6	60.5	0.865879
LOC_Os03g01300	Os.10171.1.S1_at	LTPL114 - Protease inhibitor/seed storage/LTP family protein precursor, expressed	97	77.6	0.0958035	798.7	99.2	0.902059
LOC_Os05g49940	Os.27218.1.A1_at	expressed protein	692.1	1243.8	-0.254304	3817.5	394.3	0.984966
LOC_Os03g13210	Os.159.1.S1_s_at	peroxidase precursor, putative, expressed	3182.8	1600.7	0.298365	932.1	95.4	0.985851
LOC_Os02g44080	Os.12345.1.S1_s_at	aquaporin protein, putative, expressed	98.6	106.1	-0.0315301	1344.7	121.2	1.04188
LOC_Os12g38064	Os.37783.1.S1_a_at	#N/A	234.9	136.8	0.233479	3313.9	262.7	1.09936
LOC_Os04g54560	Os.49525.1.S1_at	transferase family protein, putative, expressed	418.2	730.8	-0.241971	149.6	639.9	-0.628965
LOC_Os07g25550	OsAffx.27789.2.S1_x_at	hAT dimerisation domain-containing protein, putative, expressed	177	343.4	-0.286643	87.5	284.5	-0.508663
LOC_Os07g03880	OsAffx.16071.1.S1_at	lectin-like receptor kinase, putative, expressed	768	1330.4	-0.238382	489.2	1836.3	-0.573807
LOC_Os04g32800	Os.14324.1.S1_s_at	basic proline-rich protein, putative, expressed	1168.6	2244.6	-0.283295	1160	3522.9	-0.482191
LOC_Os02g51390	Os.24562.1.S1_at	expressed protein	373	712.4	-0.280462	189.5	582.9	-0.486443
LOC_Os04g31804	OsAffx.26276.1.S1_at	OsMADS64 - MADS-box family gene with M-alpha type-box, expressed	507.7	909.7	-0.252914	279.9	902.2	-0.507232
LOC_Os09g23300	Os.9660.1.S1_at	integral membrane protein, putative, expressed	3943	6243.9	-0.199589	1961.8	7881.8	-0.603804
LOC_Os09g09500	OsAffx.29778.1.S1_at	lectin-like receptor kinase, putative, expressed	49.4	93.8	-0.274378	54.6	146.4	-0.423423
LOC_Os11g37050	Os.51985.1.S1_at	expressed protein	337	542.4	-0.206203	118.8	405.4	-0.530497
LOC_Os04g21000	Os.27303.1.S1_x_at	#N/A	177.4	311.4	-0.243316	182.4	522.3	-0.455351
LOC_Os06g39370	Os.8945.1.S1_at	OsFBK16 - F-box domain and kelch repeat containing protein, expressed	1003.2	1934.2	-0.284906	1188.7	2881.1	-0.384272
LOC_Os10g09160	OsAffx.20701.2.S1_x_at	cytochrome P450, putative, expressed	106.9	192.8	-0.254332	37.8	102	-0.424005
LOC_Os01g73080	Os.27122.2.S1_at	expressed protein	223.1	347	-0.191137	88.9	304.4	-0.531109
LOC_Os01g28740	Os.41695.3.S1_x_at	transposon protein, putative, unclassified, expressed	490.5	875.1	-0.25103	157.1	407.2	-0.411941
LOC_Os05g44300	Os.27482.1.A1_at	plant-specific domain TIGR01615 family protein, expressed	124.3	228.2	-0.262264	283.4	698.9	-0.391106
LOC_Os02g34470	Os.6534.2.S1_at	expressed protein	1172.1	2080.9	-0.249125	898.1	2224.9	-0.393698
LOC_Os04g04320	Os.5925.1.S1_at	expressed protein	501.4	774.6	-0.188588	217.3	677.2	-0.492304
LOC_Os05g13770	OsAffx.4329.1.S1_at	RNA polymerase Rpb7, N-terminal domain containing protein, expressed	166.2	325.7	-0.290913	192.8	415	-0.33174
LOC_Os08g01270	Os.7969.2.S1_at	protein kinase family protein, putative, expressed	2015.2	3941.1	-0.291194	2138.7	4506	-0.323535
LOC_Os03g12879	Os.49137.1.S1_at	expressed protein	56.6	104.7	-0.263653	40.4	91.5	-0.349141
LOC_Os08g04560	OsAffx.5702.1.S1_s_at	decarboxylase, putative, expressed	181.5	301.9	-0.220036	505.9	1296.5	-0.408185
LOC_Os03g21660	OsAffx.26070.1.S1_at	transposon protein, putative, unclassified, expressed	359.3	678.7	-0.275653	155.1	332.3	-0.329432
LOC_Os11g03760	Os.17651.1.S1_at	expressed protein	956.9	1687.8	-0.246258	767.3	1763.6	-0.361115
LOC_Os11g02350	Os.4380.1.S1_at	LTPL25 - Protease inhibitor/seed storage/LTP family protein precursor, expressed	1057.3	1758.3	-0.220731	1411.5	3478.9	-0.391578
LOC_Os01g13260	Os.4195.1.S1_at	cyclin-A1, putative, expressed	142.6	269.6	-0.275173	112.1	235.5	-0.320369
LOC_Os03g60840	Os.7612.1.S1_at	BBTI13 - Bowman-Birk type bran trypsin inhibitor precursor, expressed	758.9	1085.6	-0.155313	1175	3757.5	-0.504607
LOC_Os12g22810	Os.7279.2.S1_x_at	transposon protein, putative, CACTA, En/Spm sub-class, expressed	499	778.9	-0.193069	158.7	419.6	-0.420564
LOC_Os10g20480	Os.51856.1.S1_at	transposon protein, putative, CACTA, En/Spm sub-class, expressed	81.4	146.7	-0.253453	48.7	106.2	-0.333838
LOC_Os08g31940	Os.53351.1.S1_x_at	expressed protein	381.9	712.2	-0.270126	352.1	718.7	-0.309254
LOC_Os06g05550	Os.5727.1.S1_at	GDSL-like lipase/acylhydrolase, putative, expressed	873.2	1193.6	-0.135612	368.9	1249.3	-0.52893
LOC_Os04g32930	Os.54388.1.S1_at	DNA cross-link repair 1A protein, putative, expressed	259	395.7	-0.183489	172.2	461.2	-0.426282
LOC_Os04g45834	Os.49287.1.S1_at	DUF584 domain containing protein, putative, expressed	355.2	542.1	-0.183186	950.6	2435.3	-0.408276
LOC_Os06g20370	Os.12198.1.S1_a_at	microtubule associated protein, putative, expressed	253	435	-0.234653	187.9	404.2	-0.331437
LOC_Os01g26210	OsAffx.21096.2.S1_x_at	OsWAK6 - OsWAK receptor-like protein kinase, expressed	221	360.2	-0.211395	139.6	312.2	-0.347836
LOC_Os08g37456	Os.11122.1.S1_at	flavonol synthase/flavanone 3-hydroxylase, putative, expressed	165.2	238.2	-0.15813	27.1	74.8	-0.430963
LOC_Os04g31410	Os.51437.1.S1_at	RALFL37 - Rapid ALkalinization Factor RALF family protein precursor, expressed	640.9	785.2	-0.0880657	140.4	557.8	-0.596807
LOC_Os06g16290	Os.28409.2.S1_at	ribosomal protein L7Ae, putative, expressed	543	921.4	-0.22932	349.5	710.1	-0.307243
LOC_Os11g17720	OsAffx.18906.1.S1_at	plant protein of unknown function domain containing protein, expressed	118.2	185.1	-0.19347	144	324.9	-0.351716
LOC_Os07g15430	Os.26882.1.S1_at	expressed protein	144.5	235.3	-0.210601	104.7	218.5	-0.31736
LOC_Os01g72160	Os.52054.1.S1_at	glutathione S-transferase, putative, expressed	87.4	121.1	-0.140263	45.9	124.5	-0.427471
LOC_Os12g12934	Os.19586.1.S1_at	peptide transporter PTR3-A, putative, expressed	2501.7	3263.6	-0.115421	750.6	2220.8	-0.470718
LOC_Os07g14600	Os.29093.1.S1_at	hydrolase, putative, expressed	471.9	671.4	-0.152858	380.5	926.1	-0.385632
LOC_Os11g39670	Os.53877.1.S1_x_at	seryl-tRNA synthetase, putative, expressed	567.7	756.7	-0.124614	323.8	867.6	-0.427204
LOC_Os01g48200	Os.26492.1.S1_at	callose synthase, putative, expressed	1277.2	1905.4	-0.173615	640.1	1405.8	-0.341307
LOC_Os02g47760	Os.52998.1.S1_x_at	AAA-type ATPase family protein, putative, expressed	134.6	183.1	-0.132794	49.3	125	-0.398803
LOC_Os01g02680	Os.33796.1.S1_x_at	protein kinase domain containing protein, expressed	281.8	407.5	-0.159713	269	600.9	-0.348161
LOC_Os04g47360	Os.52261.1.S1_at	OsPOP9 - Putative Prolyl Oligopeptidase homologue, expressed	4388.8	6757.8	-0.187425	619.6	1261.3	-0.308351
LOC_Os05g40190	Os.51130.2.S1_at	thioredoxin, putative, expressed	60.6	94	-0.188143	52.1	106	-0.304289
LOC_Os10g05990	Os.10678.1.S1_at	POEI14 - Pollen Ole e I allergen and extensin family protein precursor, expressed	176.8	258.4	-0.164038	232.2	496.4	-0.328977
LOC_Os07g01540	Os.34030.1.S1_a_at	Ser/Thr protein phosphatase family protein, putative, expressed	36.3	53.4	-0.16389	94.4	201.2	-0.326233
LOC_Os09g25740	Os.52395.1.S1_at	expressed protein	350.6	516.5	-0.167861	274	572.2	-0.318973
LOC_Os03g25400	Os.2975.1.S1_at	kinase, putative, expressed	852.5	1274.8	-0.174579	695.2	1418.7	-0.309463
LOC_Os10g10580	OsAffx.348.1.S1_at	expressed protein	447.3	532.7	-0.0757285	223.7	674.8	-0.478215
LOC_Os06g43350	OsAffx.28078.1.S1_x_at	cytochrome P450, putative, expressed	215.3	243.9	-0.0539323	313.5	1071.3	-0.532696
LOC_Os01g53390	Os.17437.1.S1_at	glucosyltransferase, putative, expressed	173.6	248	-0.154155	85.4	180.7	-0.322841
LOC_Os03g15110	Os.27141.1.S1_at	expressed protein	1735.2	2375.5	-0.136338	816.2	1823.6	-0.348839
LOC_Os01g68160	Os.9025.1.A1_s_at	ZOS1-22 - C2H2 zinc finger protein, expressed	621.2	865.2	-0.143688	135.8	291.2	-0.329594
LOC_Os05g05140	Os.17779.1.S1_at	expressed protein	3133	4268.7	-0.134298	3377.1	7444.4	-0.343216
LOC_Os10g22570	Os.26719.1.S1_at	cellulase, putative, expressed	181.4	226.4	-0.0957656	101.7	264.7	-0.412821
LOC_Os03g06720	Os.7378.1.S1_at	expressed protein	385.1	412.9	-0.0301956	83	324.9	-0.588805
LOC_Os06g41660	Os.50308.1.S1_at	CC-NBS-LRR protein, putative, expressed	169.1	188.3	-0.0464463	43.9	147	-0.518015
LOC_Os11g01530	Os.12096.4.S1_s_at	ferritin-1, chloroplast precursor, putative, expressed	13108.8	17228	-0.118664	10679.1	24156.6	-0.354478
LOC_Os04g47912	OsAffx.26511.1.S1_x_at	expressed protein	297.5	386	-0.112767	108.9	252.8	-0.363494
LOC_Os07g17260	Os.10226.1.A1_at	retrotransposon protein, putative, unclassified, expressed	405.2	542.9	-0.126779	167.4	364.9	-0.33702
LOC_Os05g38420	Os.51049.1.S1_at	laccase precursor protein, putative, expressed	417.8	439.8	-0.0222349	126.3	487.1	-0.58368
LOC_Os01g15580	Os.20316.1.S1_at	disease resistance protein RGA2, putative, expressed	237.2	312.5	-0.119296	149.4	331.3	-0.344283
LOC_Os03g31690	Os.18649.1.A1_s_at	GCN5-related N-acetyltransferase, putative, expressed	434.4	565.3	-0.114158	678.6	1512.4	-0.3477
LOC_Os03g22320	OsAffx.12991.1.S1_s_at	utp14 protein, putative, expressed	444.1	592.3	-0.124817	208.7	443.9	-0.326664
LOC_Os03g63330	Os.27606.1.S1_at	aspartokinase, chloroplast precursor, putative, expressed	660.6	709	-0.0306629	600.6	2068.9	-0.536642
LOC_Os04g05050	Os.8458.1.S1_s_at	pectate lyase precursor, putative, expressed	961.8	1302.6	-0.131608	410	838.7	-0.310282
LOC_Os08g31240	OsAffx.29449.1.S1_x_at	FACT complex subunit SPT16, putative, expressed	247.4	330.7	-0.125594	134.7	279.3	-0.315043
LOC_Os10g04730	Os.46730.1.S1_at	TKL_IRAK_DUF26-la.6 - DUF26 kinases have homology to DUF26 containing loci, expressed	1719.2	2256.8	-0.118107	506.3	1075.8	-0.32687
LOC_Os03g36760	Os.53338.1.S1_at	expressed protein	409.4	544.5	-0.123587	272.7	566.5	-0.316691
LOC_Os02g21810	Os.52235.1.S1_at	cytochrome P450 51, putative, expressed	455.7	579.5	-0.104171	644.4	1438.9	-0.348503
LOC_Os02g58720	Os.47418.1.S1_a_at	peroxidase precursor, putative, expressed	526.3	658.4	-0.0970912	177.1	384.2	-0.335022
LOC_Os01g53779	Os.50571.1.A1_at	expressed protein	87.3	111	-0.103257	53.2	112.1	-0.319463
LOC_Os03g56390	Os.33461.2.S1_x_at	tRNA wybutosine-synthesizing protein 1, putative, expressed	347.4	412.9	-0.0748173	99.8	233.2	-0.366126
LOC_Os10g31330	Os.51848.1.S1_x_at	retrotransposon protein, putative, unclassified, expressed	9429.7	11494.2	-0.0859726	5567.7	12288.2	-0.34377
LOC_Os11g25730	Os.47905.1.S1_at	#N/A	368.3	458.3	-0.0947171	273.5	581	-0.326381
LOC_Os05g15160	Os.48609.1.S1_s_at	phosphate/phosphate translocator, putative, expressed	701.7	841	-0.0785421	473.5	1067.5	-0.352538
LOC_Os04g33970	Os.26986.1.A1_at	2-Cys peroxiredoxin BAS1, chloroplast precursor, putative, expressed	434.1	489.1	-0.0516956	235.7	598.5	-0.403591
LOC_Os03g52010	Os.53266.1.S1_at	lecithin cholesterol acyltransferase, putative, expressed	1154.3	1236.2	-0.0297451	1227.1	3403	-0.442756
LOC_Os01g68330	Os.27858.1.S1_at	antigen peptide transporter-like 1, chloroplast precursor, putative, expressed	2451.3	2862.1	-0.0672629	2081.2	4371.5	-0.322207
LOC_Os04g12850	OsAffx.26009.1.S1_x_at	expressed protein	268.6	302.7	-0.0517249	128.2	286.6	-0.347526
LOC_Os06g42630	OsAffx.15896.1.S1_at	B3 DNA binding domain containing protein, expressed	86.7	98.4	-0.0543868	89.3	196	-0.338778
LOC_Os05g13390	Os.17320.1.S2_at	expressed protein	483.1	546.5	-0.053449	297.3	631.1	-0.326133
LOC_Os08g07080	Os.26820.1.A1_s_at	terpene synthase, putative, expressed	13039.1	11587.3	0.0512612	1645.2	7004.4	-0.62895
LOC_Os09g39130	Os.21363.1.S1_at	expressed protein	224.6	225.6	-0.00192081	34.8	96.1	-0.433336
LOC_Os01g45880	Os.14861.1.S1_s_at	retrotransposon protein, putative, unclassified, expressed	432.6	415.9	0.0170574	146.9	454.6	-0.488616
LOC_Os10g06000	Os.8385.2.S1_at	POEI15 - Pollen Ole e I allergen and extensin family protein precursor, expressed	1210.9	1319.7	-0.0373374	872.6	1890.5	-0.335494
LOC_Os04g24550	Os.25403.1.S1_at	ATP-binding region, ATPase-like domain containing protein, expressed	502	510.2	-0.00702286	305.7	768.9	-0.399721
LOC_Os07g45160	Os.26481.1.S1_at	SAC3/GANP family protein, expressed	251.6	255.1	-0.00597623	93.9	236.7	-0.398763
LOC_Os08g07100	Os.26849.1.S1_at	terpene synthase, putative, expressed	8777.3	8534.3	0.0121916	103	288.4	-0.444465
LOC_Os02g44320	Os.12829.1.S1_at	LTPL113 - Protease inhibitor/seed storage/LTP family protein precursor, expressed	4698.9	4868.3	-0.0153779	672.2	1586.8	-0.372652
LOC_Os02g32250	Os.46107.1.S1_s_at	retrotransposon protein, putative, unclassified, expressed	655.3	705.7	-0.0321327	265.3	563.7	-0.326447
LOC_Os02g04900	OsAffx.24102.2.S1_s_at	expressed protein	183	194.4	-0.0261067	108.2	232.6	-0.33025
LOC_Os01g05080	Os.1798.1.S1_at	thylakoid lumenal protein, putative, expressed	1089.8	1079.2	0.00424096	674	1677	-0.395488
LOC_Os07g35730	Os.54419.1.A1_x_at	TKL_IRAK_DUF26-lc.23 - DUF26 kinases have homology to DUF26 containing loci, expressed	239.2	229.5	0.0179021	89.6	240	-0.424889
LOC_Os03g55590	Os.25453.1.A1_at	MYB family transcription factor, putative, expressed	1708.5	1720.6	-0.00306315	2320.2	5423.3	-0.368631
LOC_Os01g02050	Os.49998.1.S1_at	phosphoenolpyruvate carboxylase, putative, expressed	150.2	153.4	-0.0090955	73.6	166.9	-0.352312
LOC_Os01g09620	Os.49042.1.A1_s_at	zinc finger/CCCH transcription factor, putative, expressed	3326.3	3390.8	-0.00833828	2368.5	5324.2	-0.351679
LOC_Os09g32930	Os.49778.1.S1_at	retrotransposon protein, putative, SINE subclass, expressed	142.9	139.7	0.0097667	97.8	243.7	-0.393877
LOC_Os01g25484	Os.142.2.A1_a_at	ferredoxin--nitrite reductase, putative, expressed	10043.3	9952.4	0.00394822	9013.4	21342	-0.374319
LOC_Os04g38860	OsAffx.14196.1.S1_at	expressed protein	114.6	118.7	-0.0151363	117.9	251.2	-0.326563
LOC_Os07g12470	Os.34312.1.S1_at	expressed protein	356.1	371.9	-0.0188025	110.5	231.5	-0.319148
LOC_Os05g15510	Os.49161.1.S1_s_at	cellulase, putative, expressed	438.2	447.6	-0.00919694	795.7	1642.4	-0.314448
LOC_Os12g33180	Os.40053.1.A1_at	pnn protein, putative, expressed	534.8	553.8	-0.0151337	392.8	789.6	-0.302681
LOC_Os12g37260	Os.405.1.S1_a_at	lipoxygenase 2.1, chloroplast precursor, putative, expressed	27830.6	27883	-0.0008169	4207.4	8795.8	-0.320208
LOC_Os09g38440	Os.11478.1.S1_at	ATXR, putative, expressed	104.8	98.8	0.0253551	35.7	86.2	-0.37585
LOC_Os02g36210	Os.27751.1.S1_at	ent-kaurene synthase, chloroplast precursor, putative, expressed	381.2	329.8	0.0627252	181.4	505.8	-0.443812
LOC_Os02g50680	Os.27853.1.S1_at	AAA-type ATPase family protein, putative, expressed	241.4	223.1	0.0340908	150.4	346.6	-0.360954
LOC_Os03g51680	Os.53824.1.S1_x_at	fanconi anemia L, putative, expressed	204.3	194.7	0.0207981	87.9	186.3	-0.323636
LOC_Os08g33740	Os.24363.1.A1_at	CSLA11 - cellulose synthase-like family A, expressed	2880.1	2601	0.044251	671.6	1487.4	-0.344963
LOC_Os11g17480	OsAffx.18899.1.S1_at	retrotransposon protein, putative, Ty1-copia subclass, expressed	292.4	248.1	0.0710864	265.9	698.2	-0.418253
LOC_Os01g50120	Os.49669.1.S1_at	expressed protein	279.7	256.2	0.0379714	159.5	340.6	-0.328043
LOC_Os12g41430	OsAffx.32134.1.S1_s_at	expressed protein	375.7	341.2	0.0417156	148.8	320.5	-0.331669
LOC_Os04g41220	Os.17140.1.S1_x_at	transposon protein, putative, unclassified, expressed	409.3	377.9	0.0345769	148.1	301.1	-0.306673
LOC_Os11g20554	Os.53979.1.S1_at	ATP-dependent RNA helicase, putative, expressed	203.8	183.1	0.0462762	89.6	193.8	-0.332461
LOC_Os01g11054	Os.27513.1.A1_a_at	phosphoenolpyruvate carboxylase, putative, expressed	1144.4	1020	0.0499314	1105.7	2385.3	-0.333695
LOC_Os02g01710	Os.18186.1.S1_at	peptidase family C78 domain containing protein, expressed	111.3	90.1	0.0908614	60.8	174.1	-0.452298
LOC_Os03g56960	Os.7686.1.S1_at	PPR repeat domain containing protein, putative, expressed	135.7	122.6	0.04375	44.7	93.4	-0.315056
LOC_Os10g05290	Os.40388.2.S1_x_at	tRNA/rRNA methyltransferase, putative, expressed	270	244.5	0.0429178	202.6	408.9	-0.3039
LOC_Os07g36570	Os.33145.1.S1_at	KI domain interacting kinase 1, putative, expressed	242.1	212.6	0.0561837	82.6	176	-0.325767
LOC_Os07g01200	Os.52976.1.S1_at	tetraacyldisaccharide 4-kinase, putative, expressed	300.5	265.9	0.0529387	213.9	439.7	-0.311907
LOC_Os03g36540	Os.22677.2.S1_at	magnesium-chelatase subunit chlI, chloroplast precursor, putative, expressed	553.6	469.9	0.0710512	205.6	464.3	-0.352603
LOC_Os01g09750	Os.24087.1.S1_at	RNA methyltransferase protein, putative, expressed	327.8	277	0.072887	77.5	174.8	-0.350149
LOC_Os01g71330	Os.53046.1.S1_at	expressed protein	939.8	813.7	0.0624996	507	1052	-0.316565
LOC_Os02g26840	OsAffx.12213.1.S1_at	O-acyltransferase, putative, expressed	161.2	130.9	0.0898061	99	229.8	-0.363236
LOC_Os02g51880	Os.53073.1.S1_at	amine oxidase, putative, expressed	192	161.5	0.0747039	70	147.8	-0.321345
LOC_Os12g31880	Os.38162.1.S1_at	translation initiation factor, putative, expressed	476.4	386.2	0.0909471	188.1	430.1	-0.357886
LOC_Os01g42200	Os.54424.1.S1_at	expressed protein	471.7	372.2	0.102644	195.1	471.1	-0.381556
LOC_Os06g51460	Os.23434.1.S1_at	white-brown complex homolog protein, putative, expressed	250	195.5	0.106311	159.2	368.1	-0.362482
LOC_Os01g58100	OsAffx.9503.1.S1_at	polyphenol oxidase, putative, expressed	2298.8	1760.8	0.115733	174.6	431.2	-0.39116
LOC_Os01g35990	Os.34335.1.S1_at	RNAse P Rpr2/Rpp21 subunit domain containing protein, expressed	306.4	246.2	0.0946554	149.5	314.8	-0.321876
LOC_Os06g13720	Os.54410.1.S1_at	dehydrogenase E1 component domain containing protein, expressed	173.8	130.3	0.124277	107.6	277.9	-0.409619
LOC_Os02g04130	Os.27915.1.S1_at	DUF1645 domain containing protein, putative, expressed	235.2	188.7	0.0952126	159.3	331.2	-0.316466
LOC_Os07g08150	OsAffx.24280.2.S1_at	early light-induced protein, chloroplast precursor, putative, expressed	1121	823.5	0.133802	6526.2	16965.4	-0.414863
LOC_Os06g07490	Os.49296.1.S1_at	HIRAN domain containing protein, putative, expressed	160.6	112.8	0.152299	59.1	182.4	-0.484525
LOC_Os04g22700	Os.51523.1.S1_at	expressed protein	52.6	41.3	0.102824	40.3	82.8	-0.307294
LOC_Os01g61290	OsAffx.11684.1.S1_at	hypothetical protein	222	165.9	0.125849	142.9	304.1	-0.326381
LOC_Os01g03630	Os.31788.1.S1_at	multicopper oxidase domain containing protein, expressed	147.9	106.8	0.140276	77.4	159.8	-0.31197
LOC_Os06g13470	OsAffx.27612.1.S1_at	SAM dependent carboxyl methyltransferase, putative, expressed	267	185.2	0.158155	47	107.1	-0.352584
LOC_Os06g43180	Os.49183.1.S1_at	cyclase family protein, putative, expressed	160.6	108.9	0.167444	69.6	165.3	-0.372088
LOC_Os11g04720	Os.37430.1.S1_at	OsRR10 type-A response regulator, expressed	3588.8	2352.9	0.183282	385	1002.8	-0.41506
LOC_Os10g36270	Os.46510.1.S1_at	disease resistance RPP13-like protein 1, putative, expressed	99.9	64.9	0.185006	45	118.4	-0.414246
LOC_Os04g07890	OsAffx.13717.1.S1_s_at	AGAP002737-PA, putative, expressed	256.8	166.6	0.187009	89.6	208.5	-0.364056
LOC_Os02g56880	Os.51812.1.S1_at	transcriptional corepressor LEUNIG, putative, expressed	190.7	120.1	0.199478	145.3	320.6	-0.342072
LOC_Os06g09980	Os.54864.2.S1_at	expressed protein	197.9	103.2	0.280767	56.2	135.4	-0.377418
LOC_Os01g55340	Os.4186.1.S1_a_at	dof zinc finger domain containing protein, putative, expressed	116.5	224.9	-0.283878	214.8	103.3	0.315767
LOC_Os06g48630	OsAffx.15988.1.S1_at	ANTH/ENTH domain containing protein, putative, expressed	82.6	142.5	-0.234646	217	105.8	0.309885
LOC_Os09g23140	Os.52158.1.S1_at	endonuclease/exonuclease/phosphatase family domain containing protein, expressed	115.7	211.2	-0.259675	202.2	93.8	0.331115
LOC_Os02g48870	Os.5028.1.S1_at	aspartic proteinase nepenthesin-2 precursor, putative, expressed	2560.7	3760.1	-0.166787	2689.5	1301.2	0.315155
LOC_Os07g03050	Os.18941.1.S1_at	expressed protein	371.9	503.5	-0.131269	741.7	364.3	0.308164
LOC_Os03g46060	Os.12761.1.S1_at	thaumatin family domain containing protein, expressed	252.8	353.8	-0.145492	274.7	132.3	0.315607
LOC_Os01g59870	Os.13246.1.S1_at	LTPL65 - Protease inhibitor/seed storage/LTP family protein precursor, expressed	31.9	48.6	-0.178286	127.2	59.4	0.326851
LOC_Os02g45170	Os.20202.1.S1_at	helix-loop-helix DNA-binding protein, putative, expressed	1933.2	2697.5	-0.144621	793.8	376.4	0.323456
LOC_Os03g05900	Os.16891.1.S1_at	expressed protein	242.7	372.1	-0.18497	469.7	215.7	0.336885
LOC_Os06g08290	Os.49775.1.S1_at	MYB family transcription factor, putative, expressed	164.1	218.8	-0.124281	408.7	196.3	0.317339
LOC_Os01g42320	OsAffx.23634.2.S1_x_at	aspartic proteinase nepenthesin-2 precursor, putative, expressed	131.4	197.9	-0.176747	224.6	103.3	0.335055
LOC_Os01g55730	Os.10016.1.S1_a_at	AGAP003732-PA, putative, expressed	258.7	333.2	-0.109534	298.8	144.7	0.313372
LOC_Os12g29740	Os.50295.1.S1_at	expressed protein	206.8	245.5	-0.0741714	315.1	154.9	0.306978
LOC_Os07g18990	Os.24103.1.A1_at	LTPL40 - Protease inhibitor/seed storage/LTP family protein precursor, expressed	2486.8	3844.2	-0.189103	2337.7	1050.4	0.347207
LOC_Os10g28230	Os.2344.1.S1_at	Core histone H2A/H2B/H3/H4 domain containing protein, putative, expressed	75.3	106.9	-0.150497	198.6	90.1	0.340642
LOC_Os10g25674	Os.25167.1.S1_a_at	mps one binder kinase activator-like 1A, putative, expressed	214.7	239.1	-0.046542	304.2	151.3	0.301885
LOC_Os10g25550	Os.46687.1.S1_x_at	tyrosine protein kinase domain containing protein, putative, expressed	229.3	264.1	-0.0611158	464.1	227.4	0.30885
LOC_Os01g45760	Os.4680.2.S1_x_at	YUC4, putative, expressed	72.9	96.3	-0.119468	185.7	85.4	0.334631
LOC_Os06g38750	OsAffx.5050.1.S1_at	proline-rich family protein, putative, expressed	196.6	239.9	-0.0860499	236.8	111.8	0.323903
LOC_Os07g44380	OsAffx.5632.1.S1_x_at	dirigent, putative, expressed	94.3	101.5	-0.031631	143.4	70.8	0.303443
LOC_Os10g39020	Os.46486.1.S1_at	fringe-related protein, putative, expressed	258	290.8	-0.0517855	106.9	51.4	0.31369
LOC_Os05g39320	Os.4683.3.S1_at	thiamine pyrophosphate enzyme, C-terminal TPP binding domain containing protein, expressed	260.5	328	-0.0997242	266.9	123.2	0.333851
LOC_Os12g01350	OsAffx.30764.2.S1_at	csAtPR5, putative, expressed	258.4	297.7	-0.0612653	392.5	185.5	0.324266
LOC_Os01g03390	Os.22594.1.S1_at	BBTI7 - Bowman-Birk type bran trypsin inhibitor precursor, expressed	515.1	864.6	-0.224583	1098.6	455.8	0.381509
LOC_Os09g20880	Os.23225.1.A1_at	serine/threonine-protein kinase, putative, expressed	342.6	364.9	-0.0273093	579	279.8	0.315031
LOC_Os07g10420	OsAffx.28387.1.S1_s_at	expressed protein	5029.3	5131.5	-0.00873507	9315.8	4569.3	0.309322
LOC_Os12g41180	Os.23412.1.S1_at	LSTK-1-like kinase, putative, expressed	115.6	137.9	-0.0760037	205.6	93.7	0.33878
LOC_Os11g06150	Os.55944.1.S1_at	basic proline-rich protein precursor, putative, expressed	255.1	296.1	-0.0644931	169.6	77.9	0.334902
LOC_Os03g08470	Os.6009.3.S1_a_at	AP2 domain containing protein, expressed	489.9	795.8	-0.210356	529.4	219.1	0.381983
LOC_Os12g41090	OsAffx.20067.1.S1_s_at	CAMK_KIN1/SNF1/Nim1_like.38 - CAMK includes calcium/calmodulin depedent protein kinases, expressed	763.3	1118.3	-0.165683	773.8	327.7	0.37239
LOC_Os08g23470	Os.52623.1.S1_at	B3 DNA binding domain containing protein, expressed	209.9	223.2	-0.026559	240.6	113.4	0.324671
LOC_Os01g48380	Os.17708.1.S1_at	PPR repeat domain containing protein, putative, expressed	757.6	1053.2	-0.14291	551.4	235.3	0.36879
LOC_Os02g32520	Os.11935.1.S1_at	ERD1 protein, chloroplast precursor, putative, expressed	2784.4	3111	-0.048152	2130.3	984.6	0.334944
LOC_Os08g37660	Os.37571.1.S1_at	plastocyanin-like domain containing protein, putative, expressed	87.3	128.7	-0.166979	103.4	42.9	0.376236
LOC_Os01g08090	Os.32668.1.S1_at	flavonol-3-O-glycoside-7-O-glucosyltransferase 1, putative, expressed	265.7	310.4	-0.0672956	242.5	107.9	0.349471
LOC_Os04g01310	Os.53673.1.S1_at	serine/threonine-protein kinase receptor precursor, putative, expressed	307.3	314.1	-0.00947488	204.1	95.8	0.32609
LOC_Os06g12250	Os.5511.1.S1_s_at	sphingolipid C4-hydroxylase SUR2, putative, expressed	127.7	195.1	-0.182899	192.5	78.1	0.388504
LOC_Os02g47660	Os.7751.1.S1_at	basic helix-loop-helix, putative, expressed	206	189.7	0.0356197	720.7	356.1	0.305567
LOC_Os01g66760	Os.19617.1.S1_at	inactive receptor kinase At2g26730 precursor, putative, expressed	133.4	263.7	-0.294355	175.2	66.7	0.415417
LOC_Os06g44170	Os.11290.1.S1_at	NAD dependent epimerase/dehydratase family protein, putative, expressed	506	536.4	-0.0252897	534.7	237.8	0.350887
LOC_Os04g49739	Os.25086.1.A1_at	purine permease, putative, expressed	257.5	223.1	0.0620187	144.8	70.5	0.309451
LOC_Os07g47990	Os.5034.1.S1_at	peroxidase precursor, putative, expressed	515.6	562.4	-0.0376624	321.9	139.5	0.361392
LOC_Os05g50380	Os.4166.1.S1_at	glucose-1-phosphate adenylyltransferase large subunit, chloroplast precursor, putative, expressed	1062.3	1037.8	0.0101239	307	137.8	0.346161
LOC_Os08g36630	Os.18654.1.S1_x_at	bifunctional monodehydroascorbate reductase and carbonic anhydrasenectarin-3 precursor, putative, expressed	271.6	251.3	0.0336086	302.5	138.5	0.337584
LOC_Os01g62190	Os.10411.1.S1_at	ZOS1-15 - C2H2 zinc finger protein, expressed	208.7	252.6	-0.0825508	406.4	166.4	0.386266
LOC_Os09g31019	Os.12239.1.S1_at	ubiquitin fusion protein, putative, expressed	376.4	324.3	0.0645178	1204.9	571.8	0.323308
LOC_Os05g10370	Os.51184.1.S1_at	acid phosphatase, putative, expressed	313.6	416.5	-0.122898	444.3	175.6	0.401662
LOC_Os04g58060	Os.9005.1.S1_s_at	methyltransferase, putative, expressed	297.7	328.9	-0.0431471	496.9	209	0.374923
LOC_Os07g42160	Os.12326.1.S1_s_at	HD domain containing protein, putative, expressed	609.7	513.8	0.0741894	745.3	354.9	0.321585
LOC_Os08g31569	Os.50979.1.S1_at	expressed protein	183.7	143.5	0.106599	279.9	138.2	0.304913
LOC_Os04g32920	Os.11262.2.S1_x_at	potassium transporter, putative, expressed	1800.5	3080.2	-0.233086	2087.2	765.6	0.435203
LOC_Os08g45150	Os.54792.1.S1_at	GDSL-like lipase/acylhydrolase, putative, expressed	72.4	75.3	-0.0168285	126.7	53.4	0.370592
LOC_Os09g36200	Os.11666.1.S1_s_at	senescence-inducible chloroplast stay-green protein 1, putative, expressed	5055.8	3928.6	0.109527	5370.9	2650.3	0.306669
LOC_Os01g44110	Os.35858.1.S1_at	serine/threonine-protein kinase, putative, expressed	143.9	145.7	-0.00536173	236.3	100.9	0.367124
LOC_Os03g47280	Os.56080.1.S1_at	VQ domain containing protein, putative, expressed	1538.4	1438.9	0.0290192	372.3	164.7	0.352735
LOC_Os01g28150	Os.24409.1.S1_at	OsFBX6 - F-box domain containing protein, expressed	94	75.8	0.0923624	141	67	0.319779
LOC_Os01g68589	Os.7317.2.S1_at	LTPL39 - Protease inhibitor/seed storage/LTP family protein precursor, expressed	59.3	66.7	-0.0502714	172.9	69.8	0.390266
LOC_Os07g30170	Os.8024.1.S1_at	nitrilase, putative, expressed	739.6	600.5	0.0903481	1068.5	504.4	0.325546
LOC_Os10g38040	Os.11882.1.S1_at	lysM domain containing protein, putative, expressed	698.3	725.9	-0.0168111	398.2	166.3	0.377695
LOC_Os03g29190	Os.6125.1.S1_at	PDI, putative, expressed	1394	1068.3	0.115475	991.4	481	0.31364
LOC_Os05g37190	Os.54232.1.S1_at	ZOS5-08 - C2H2 zinc finger protein, expressed	993.4	820	0.083218	337.2	156	0.333274
LOC_Os10g01540	Os.23259.2.S1_x_at	notchless protein, putative, expressed	311.4	275.7	0.0527019	314.1	139.8	0.349846
LOC_Os01g71690	Os.25266.1.S1_at	recA protein, expressed	316.9	300.2	0.0234356	172.6	74.1	0.36391
LOC_Os08g15020	Os.49824.1.S1_at	MYB family transcription factor, putative, expressed	100.2	109.2	-0.0370011	106.9	42.9	0.390557
LOC_Os10g29620	Os.12663.1.S1_at	tyrosine protein kinase domain containing protein, putative, expressed	2348.7	2181.9	0.0319786	2578.2	1118.2	0.362577
LOC_Os12g12090	Os.4921.1.S1_at	expressed protein	583.8	880.1	-0.178018	1660.6	608.3	0.435695
LOC_Os10g06630	Os.15856.1.S1_at	peptidyl-prolyl cis-trans isomerase, putative, expressed	784.3	583.4	0.128325	914.1	445.5	0.311647
LOC_Os05g49900	Os.53085.1.S1_at	3-ketoacyl-CoA synthase, putative, expressed	1283	1031.2	0.0948012	1141.7	529.7	0.333083
LOC_Os02g42890	Os.51361.1.S1_at	cytochrome b561, putative, expressed	2746	2137.9	0.108668	3353	1582.2	0.326027
LOC_Os07g35320	Os.49818.1.S1_s_at	#N/A	483.3	524.9	-0.0357887	688	274.2	0.398571
LOC_Os08g38440	OsAffx.17402.1.S1_at	GRAM and C2 domains containing protein, putative, expressed	202.5	246.1	-0.0843083	276.8	104.5	0.42048
LOC_Os04g28620	Os.8413.1.S1_at	male sterility protein, putative, expressed	6286.1	4559.7	0.139419	4789.7	2301.1	0.318275
LOC_Os02g12080	OsAffx.11998.1.S1_s_at	expressed protein	506.3	430.8	0.0699822	240.1	103.9	0.361422
LOC_Os08g38890	Os.48412.1.A1_at	expressed protein	331.4	334.9	-0.00454899	206.2	81.5	0.399936
LOC_Os10g40020	OsAffx.18586.1.S1_at	oxidoreductase, short chain dehydrogenase/reductase family domain containing family, expressed	80	147.9	-0.26441	196.3	65.6	0.471653
LOC_Os03g14800	Os.8513.1.S1_at	serine palmitoyltransferase 1, putative, expressed	273.7	210.5	0.113548	280	125.7	0.34593
LOC_Os10g34700	Os.46840.1.S1_at	expressed protein	142.5	131.9	0.0333269	118.5	48	0.387172
LOC_Os08g28670	Os.9301.1.S1_x_at	pathogenesis-related Bet v I family protein, putative, expressed	677.4	1104.8	-0.212191	815.5	280	0.46325
LOC_Os09g33530	Os.16922.1.S1_at	expressed protein	142.3	150.9	-0.0253116	231.5	89.2	0.411216
LOC_Os02g51930	Os.53614.1.S1_at	cytokinin-O-glucosyltransferase 2, putative, expressed	474.1	391.7	0.0827241	711.1	305.5	0.366111
LOC_Os08g37690	Os.53766.1.S1_at	expressed protein	271.1	197.7	0.136531	285.6	131.3	0.335716
LOC_Os01g55240	Os.21634.1.S1_at	gibberellin 2-beta-dioxygenase, putative, expressed	861.4	672.1	0.107629	2057.3	909.4	0.354276
LOC_Os03g21060	Os.17286.1.S1_at	No apical meristem protein, putative, expressed	1878.3	2044	-0.0366972	5144.6	1950.8	0.421001
LOC_Os03g50030	Os.3160.1.S1_at	phospholipase A2, putative, expressed	294.9	212.3	0.142154	321.3	147.4	0.336826
LOC_Os07g35330	Os.26914.1.S1_at	TKL_IRAK_DUF26-lc.13 - DUF26 kinases have homology to DUF26 containing loci, expressed	102.8	72.1	0.15228	149.2	69.1	0.330952
LOC_Os03g18300	OsAffx.12915.1.S1_at	chloroplast unusual positioning protein, putative, expressed	440.6	287.1	0.185486	426.2	204.8	0.317186
LOC_Os08g01690	Os.51744.1.A1_at	retrotransposon protein, putative, unclassified, expressed	362.6	291.3	0.0947951	254	106.2	0.376345
LOC_Os04g53180	Os.54440.1.S1_at	expressed protein	1597.9	1039.3	0.186663	772.5	368.8	0.320493
LOC_Os05g31040	OsAffx.27093.1.S1_at	cytokinin dehydrogenase precursor, putative, expressed	1007.5	1116.1	-0.0444161	1002.3	365.9	0.436883
LOC_Os06g44040	OsAffx.28093.1.S1_at	DOMON domain containing protein, expressed	216.6	173.1	0.0968601	157.6	65.3	0.37879
LOC_Os09g31080	Os.53679.1.S1_s_at	induced stolen tip protein TUB8, putative, expressed	2783.9	2155.6	0.11104	2313.4	981.1	0.372283
LOC_Os08g37730	Os.55174.1.S1_at	helix-loop-helix DNA-binding protein, putative, expressed	82.5	71.8	0.0595551	98.6	38.7	0.399469
LOC_Os03g02190	Os.50750.1.S1_at	protein kinase domain containing protein, expressed	3590.4	2411	0.172886	3031.1	1397.4	0.336112
LOC_Os06g39120	Os.37051.1.S1_at	expressed protein	14741.4	13106.1	0.0510616	6806	2682.9	0.404189
LOC_Os04g19684	Os.17087.1.S1_a_at	methyl-CpG binding domain containing protein, expressed	1994.3	1273.1	0.194805	1200.7	571.6	0.321945
LOC_Os11g42170	OsAffx.19327.1.S1_s_at	expressed protein	222.3	142.3	0.192643	250.5	117.7	0.326087
LOC_Os05g32970	Os.53103.1.S1_x_at	expressed protein	1740.5	1131	0.187077	3222	1499.7	0.331966
LOC_Os10g41250	Os.46876.1.S1_at	glycoprotein, putative, expressed	205.7	162.5	0.101823	189.6	77.6	0.3847
LOC_Os05g05150	OsAffx.4255.1.S1_at	SLD5 - Putative GINS complex subunit, expressed	255.4	162.6	0.195135	147	68.4	0.328902
LOC_Os01g11620	Os.43491.1.S1_x_at	GDSL-like lipase/acylhydrolase, putative, expressed	4138.3	2575.3	0.20593	2924.9	1390	0.322932
LOC_Os04g52320	Os.47317.1.S1_at	QRT3, putative, expressed	226.7	285.5	-0.0997616	271.3	92.1	0.466098
LOC_Os01g03730	Os.855.1.S1_at	nuclease PA3, putative, expressed	3571.1	2659.5	0.12796	5080	2135.4	0.376267
LOC_Os08g36760	Os.48784.1.S1_at	remorin C-terminal domain containing protein, putative, expressed	522.9	373.5	0.145797	372.4	159.2	0.367512
LOC_Os01g18170	Os.7753.1.S1_at	Cupin domain containing protein, expressed	101.9	89	0.0581729	878.5	336.8	0.415576
LOC_Os12g07580	OsAffx.7517.1.S1_x_at	dirigent, putative, expressed	1164.5	848	0.137605	879.2	366.3	0.37956
LOC_Os09g22000	Os.52863.1.S1_at	hydrolase, HAD superfamily, Cof family, putative, expressed	293.4	400.2	-0.134423	473.7	155	0.483295
LOC_Os09g09480	Os.9666.1.S1_at	SNF7 domain containing protein, putative, expressed	3207.1	1820.4	0.245843	4299.3	2118.6	0.307245
LOC_Os08g02110	Os.52833.1.S1_at	peroxidase precursor, putative, expressed	4196.8	2845.9	0.16865	5927.4	2557.3	0.364986
LOC_Os04g31350	Os.49054.1.S1_at	expressed protein	245.7	199.4	0.0902714	158.7	61.2	0.409515
LOC_Os07g35720	Os.15770.1.S1_x_at	expressed protein	132.3	73.9	0.250348	107.9	52.7	0.307054
LOC_Os02g34430	Os.52830.1.S1_at	serine/threonine-protein kinase, putative, expressed	313.6	227.1	0.139633	389.2	159.4	0.386083
LOC_Os10g02490	Os.46569.1.S1_at	oxidoreductase, aldo/keto reductase family protein, putative, expressed	750.1	462.5	0.209648	456.9	205.3	0.346271
LOC_Os03g48471	OsAffx.30475.3.S1_s_at	ATP synthase subunit alpha, putative, expressed	121.4	152.1	-0.0971938	504.1	165.1	0.483008
LOC_Os02g48080	Os.16139.1.S1_at	cysteine-rich receptor-like protein kinase 7 precursor, putative, expressed	371.6	291.9	0.104523	439.6	169.8	0.411557
LOC_Os03g57970	Os.18599.1.S1_at	LTPL73 - Protease inhibitor/seed storage/LTP family protein precursor, expressed	5800.7	3169.3	0.262455	4222.3	2083.9	0.306567
LOC_Os11g43390	Os.49941.1.S1_at	expressed protein	353.2	200.6	0.244758	510.8	241.8	0.323852
LOC_Os11g46210	Os.26910.1.A1_at	NB-ARC domain containing protein, expressed	1503.6	846.1	0.249486	1359.8	640.1	0.326869
LOC_Os06g50360	Os.14409.1.S1_at	pseudouridine synthase family protein, putative, expressed	193.7	202.9	-0.0200513	171.3	57.5	0.469129
LOC_Os10g04510	OsAffx.18129.2.S1_at	expressed protein	256.2	214.5	0.0768237	318	116.7	0.433014
LOC_Os09g33520	Os.51214.2.S1_at	expressed protein	396.1	213.1	0.268283	334.9	160.4	0.318306
LOC_Os02g40100	Os.14160.1.S1_at	plant protein of unknown function DUF869 domain containing protein, expressed	3022.9	1671	0.257331	1611.6	757	0.327857
LOC_Os12g31780	Os.6837.1.S1_at	nitrilase-associated protein, putative, expressed	7577.3	4400.8	0.235941	7970.4	3581.1	0.347397
LOC_Os12g05260	Os.2218.1.S1_at	phytosulfokines precursor, putative, expressed	4324.1	2981.8	0.161372	4911.5	1963.1	0.398139
LOC_Os03g38740	Os.28186.1.S1_s_at	Dicer, putative, expressed	2559.6	1401.2	0.261532	1315	608.1	0.334567
LOC_Os04g36800	Os.47381.2.S1_at	3-oxoacyl-synthase, putative, expressed	2159	1098.2	0.293377	1178	578.2	0.308685
LOC_Os10g06760	Os.27570.1.S1_at	receptor-like protein kinase precursor, putative, expressed	89.8	138.8	-0.187421	143.9	42.2	0.525585
LOC_Os08g02030	Os.19547.1.S1_x_at	transferase family protein, putative, expressed	236.2	224.6	0.0217756	520.4	174.9	0.471905
LOC_Os09g02270	Os.9823.1.S1_at	cyclase family protein, putative, expressed	1203.4	627.3	0.282604	1478.1	698.1	0.325458
LOC_Os01g71350	Os.32115.1.S1_at	glycosyl hydrolases family 17, putative, expressed	1285	1420.2	-0.0434142	787.9	251.1	0.495449
LOC_Os10g25030	Os.5164.1.S1_at	red chlorophyll catabolite reductase, putative, expressed	2276.6	2404.2	-0.0236737	6256.5	2002.2	0.494677
LOC_Os06g44010	Os.50015.1.S1_at	WRKY28, expressed	1618.3	1047.1	0.188925	318.5	125.3	0.403068
LOC_Os01g32670	Os.4618.1.S1_at	expressed protein	466.3	266.9	0.241623	401.3	170.5	0.370286
LOC_Os07g43950	Os.38021.1.S1_at	RNA recognition motif containing protein, putative, expressed	671	527.7	0.10416	1681.1	576.3	0.46445
LOC_Os07g48450	Os.18595.1.A1_at	no apical meristem protein, putative, expressed	1898.7	1946.2	-0.0107255	4325.6	1331.8	0.511382
LOC_Os10g40934	Os.28435.1.S1_a_at	flavonol synthase/flavanone 3-hydroxylase, putative, expressed	626.5	792.6	-0.101988	1089.2	315.7	0.536858
LOC_Os07g47750	Os.50018.1.S1_at	POEI49 - Pollen Ole e I allergen and extensin family protein precursor, expressed	852.9	522.2	0.212739	444.1	169.2	0.417498
LOC_Os07g09670	Os.51937.1.S1_a_at	galactosyltransferase family protein, putative, expressed	211.6	116	0.259377	202.7	82.7	0.386266
LOC_Os02g01010	Os.13477.1.S1_at	OsPDIL1-4 protein disulfide isomerase PDIL1-4, expressed	493.9	324.4	0.1821	405.9	148	0.436301
LOC_Os03g22230	Os.53467.1.S1_at	POEI47 - Pollen Ole e I allergen and extensin family protein precursor, expressed	1810.6	1230.9	0.167487	850.5	303	0.447311
LOC_Os11g30910	Os.27466.1.S1_at	sulfotransferase domain containing protein, expressed	87.6	83.7	0.0195503	161.3	49.3	0.508751
LOC_Os07g48870	Os.32634.1.S1_at	MYB family transcription factor, putative, expressed	144.2	105.8	0.133395	178.4	60.4	0.465654
LOC_Os06g33810	Os.18134.1.S1_at	zinc finger protein, putative, expressed	1521.6	777.2	0.291495	1536	648.5	0.374095
LOC_Os06g18820	OsAffx.15484.1.S1_at	serine threonine kinase, putative, expressed	302.2	216.1	0.145069	398.3	135.1	0.467441
LOC_Os07g08290	Os.27415.1.S1_at	expressed protein	3408.9	2032.2	0.224562	3705.5	1354.3	0.436929
LOC_Os01g71670	Os.1385.1.S1_at	glycosyl hydrolases family 17, putative, expressed	1968.2	1000	0.293856	2321	928.9	0.397426
LOC_Os06g13560	Os.11831.1.S1_at	SAM dependent carboxyl methyltransferase, putative, expressed	2081.2	1790.4	0.0653299	4067.8	1162.2	0.543812
LOC_Os02g43410	Os.10018.1.S1_at	transposon protein, putative, unclassified, expressed	71.8	65.1	0.0419299	167.6	45.3	0.561277
LOC_Os09g26460	Os.45982.1.A1_x_at	protein binding protein, putative, expressed	1197	1686.1	-0.148684	689	168	0.610962
LOC_Os04g40990	Os.26687.1.S1_at	malate synthase, glyoxysomal, putative, expressed	621.9	452.4	0.137937	1711.2	497.6	0.535802
LOC_Os10g35070	Os.17491.1.S1_at	alpha-galactosidase precursor, putative, expressed	114	105.8	0.0321266	949.5	252.1	0.57466
LOC_Os01g50750	Os.33605.2.S1_x_at	zinc finger, C3HC4 type domain containing protein, expressed	305.6	185.3	0.216359	249.9	70.6	0.544588
LOC_Os07g34520	Os.22277.1.S1_at	isocitrate lyase, putative, expressed	555.1	692.1	-0.095643	3303.7	756.1	0.639979
LOC_Os08g14109	Os.8582.1.S1_at	retrotransposon protein, putative, Ty1-copia subclass, expressed	158.2	98.1	0.205869	174.7	45.5	0.577319
LOC_Os01g28500	Os.13965.1.S1_at	SCP-like extracellular protein, expressed	1763.3	1009.3	0.242122	1696.4	449.6	0.575993
LOC_Os01g45640	Os.1818.1.S1_at	tat pathway signal sequence family protein, expressed	2887.2	2473.2	0.0671925	4354	997.2	0.639771
LOC_Os10g31660	Os.11337.1.S1_at	glycine-rich cell wall structural protein 2 precursor, putative, expressed	70.5	68.8	0.0104506	378.8	79.7	0.672681
LOC_Os11g37960	Os.20289.1.S1_at	WIP4 - Wound-induced protein precursor, expressed	263	137.5	0.280154	579.1	128.3	0.651904
LOC_Os01g15280	Os.20602.2.S1_x_at	transposon protein, putative, unclassified, expressed	75.1	323.8	-0.630231	109.1	204.6	-0.271236
LOC_Os11g45990	Os.48711.1.A1_at	von Willebrand factor type A domain containing protein, putative, expressed	189	694.6	-0.563606	129.3	258.7	-0.299528
LOC_Os07g10120	OsAffx.28375.1.S1_s_at	expressed protein	74.1	326.9	-0.640101	134	230.5	-0.234217
LOC_Os04g29580	Os.46777.1.S1_at	OsWAK37 - OsWAK short gene, expressed	103.8	317.1	-0.482202	213.5	420.2	-0.293061
LOC_Os12g42070	Os.38179.2.S1_at	OsWAK129b - OsWAK receptor-like protein kinase, expressed	69.2	199.2	-0.455127	62.1	119.9	-0.282397
LOC_Os12g42280	Os.55193.1.S1_at	9-cis-epoxycarotenoid dioxygenase 1, chloroplast precursor, putative, expressed	477.7	1305.2	-0.435946	204.8	381.6	-0.2693
LOC_Os08g15204	Os.5734.1.S1_at	thioredoxin domain-containing protein 9, putative, expressed	1337.2	3176.8	-0.375606	1797.8	3530.6	-0.292989
LOC_Os10g10130	Os.23327.2.S1_a_at	OsWAK112d - OsWAK receptor-like protein kinase, expressed	363.7	902.9	-0.394185	481.4	889.4	-0.266178
LOC_Os01g38359	Os.10310.1.S1_at	peptidyl-prolyl cis-trans isomerase, FKBP-type, putative, expressed	1120	2698.9	-0.381742	866.4	1625.4	-0.273008
LOC_Os06g06960	OsAffx.27482.2.S1_s_at	S-locus-like receptor protein kinase, putative, expressed	122.9	294.4	-0.377339	178.5	333.1	-0.269812
LOC_Os11g31770	Os.11745.2.S1_at	expressed protein	710.7	1694.8	-0.377078	544	994.9	-0.261819
LOC_Os06g22340	Os.49566.1.S1_at	cytochrome P450, putative, expressed	190.4	495.1	-0.413627	269.4	454.6	-0.226577
LOC_Os03g41200	Os.11685.1.S1_at	retrotransposon protein, putative, unclassified, expressed	766.5	1614.6	-0.323255	1083.2	2102.4	-0.287812
LOC_Os01g73450	Os.11630.1.S1_at	amino acid kinase, putative, expressed	4544.2	10122.9	-0.347795	4521.4	8269.4	-0.262158
LOC_Os03g36630	Os.52057.1.S1_at	expressed protein	312	781.5	-0.39794	514.3	841.5	-0.21351
LOC_Os07g35510	Os.14978.1.S1_a_at	glucan endo-1,3-beta-glucosidase precursor, putative, expressed	281.2	579.8	-0.31347	850	1592.6	-0.27245
LOC_Os11g35860	OsAffx.19181.1.S1_at	OsWAK120 - OsWAK receptor-like protein kinase, expressed	84.2	180.5	-0.328437	113.5	203	-0.250825
LOC_Os11g11960	OsAffx.30939.2.S1_s_at	disease resistance protein RPM1, putative, expressed	637.1	1976.4	-0.491206	519.6	732.8	-0.149074
LOC_Os01g03340	Os.4653.1.S1_at	BBTI4 - Bowman-Birk type bran trypsin inhibitor precursor, expressed	3850.8	12077.2	-0.496338	6187.4	8672.9	-0.146636
LOC_Os01g61110	Os.28778.1.S1_at	ulp1 protease family, C-terminal catalytic domain containing protein, expressed	171.5	499.5	-0.462615	240.3	341.3	-0.15185
LOC_Os02g39970	Os.11820.1.S2_at	regulatory subunit, putative, expressed	1771.5	3722.8	-0.3224	926.3	1604.7	-0.238444
LOC_Os04g52190	Os.27799.1.S1_at	vacuolar-sorting receptor precursor, putative, expressed	276.8	609.2	-0.34174	297.6	486.2	-0.212617
LOC_Os04g30240	Os.15516.1.S1_at	OsWAK60 - OsWAK receptor-like protein kinase, expressed	663.6	1735.3	-0.417064	1463.2	2090.2	-0.154795
LOC_Os03g41920	Os.53366.1.S1_x_at	expressed protein	46.1	103.2	-0.344847	47.9	73.4	-0.182264
LOC_Os06g30820	OsAffx.15686.1.S1_at	expressed protein	163.5	335.7	-0.311077	153.9	248.1	-0.206322
LOC_Os06g39750	Os.9286.1.S1_s_at	3-ketoacyl-CoA synthase, putative, expressed	678.4	1715.7	-0.402569	910.5	1269.1	-0.144081
LOC_Os11g12000	Os.52223.1.S1_at	NBS-LRR disease resistance protein, putative, expressed	554.4	1160	-0.320226	539.7	849.7	-0.19682
LOC_Os04g21350	Os.27688.1.A1_at	flowering promoting factor-like 1, putative, expressed	271.4	642.4	-0.373274	382.3	542.7	-0.151821
LOC_Os11g15040	Os.17356.1.A1_a_at	S-adenosyl-L-methionine:benzoic acid/salicylic acid carboxyl methyltransferase, putative, expressed	158.6	403.6	-0.403993	286	387.3	-0.131285
LOC_Os07g06850	Os.27810.1.S1_at	gibberellin receptor GID1L2, putative, expressed	126.8	332.9	-0.417086	207.2	272.3	-0.118159
LOC_Os12g18360	Os.9565.1.S1_x_at	NB-ARC domain containing protein, expressed	170.6	514.8	-0.477964	378.8	462.9	-0.0868694
LOC_Os04g49620	Os.51206.1.S1_at	DUF581 domain containing protein, expressed	433.4	944.2	-0.337634	321.9	464.4	-0.158758
LOC_Os10g40550	Os.2884.1.S1_at	CPuORF23 - conserved peptide uORF-containing transcript, expressed	102.7	272.2	-0.420702	312.2	401.6	-0.109052
LOC_Os06g33600	Os.50135.1.S1_at	cyclic nucleotide-gated ion channel 1, putative, expressed	30.4	74.3	-0.379865	51.7	69.4	-0.125762
LOC_Os08g42940	OsAffx.17484.1.S1_x_at	expressed protein	93.1	197.1	-0.323295	139.9	201.6	-0.157728
LOC_Os05g46740	Os.24693.1.A1_s_at	regulator of chromosome condensation, putative, expressed	97.5	197	-0.303229	56.4	83.8	-0.169484
LOC_Os07g23150	Os.37141.1.S1_at	transferase family protein, putative, expressed	328.4	706.2	-0.331819	410.7	579.5	-0.149221
LOC_Os12g13340	Os.7004.1.S1_at	expressed protein	561.3	1698	-0.480225	430.9	503.1	-0.0671335
LOC_Os03g58610	Os.34434.1.S1_at	expressed protein	385.3	811.6	-0.322952	434.8	603	-0.14175
LOC_Os04g49370	Os.26511.1.S1_at	expressed protein	202.5	427.3	-0.323184	620	857.9	-0.140851
LOC_Os07g13560	Os.51887.1.S1_at	retrotransposon protein, putative, unclassified, expressed	64.4	146.7	-0.353803	66.7	87.6	-0.116845
LOC_Os09g25690	OsAffx.6397.1.S1_at	retrotransposon protein, putative, unclassified, expressed	466.2	1005.6	-0.333354	644.7	860.3	-0.125124
LOC_Os01g17160	Os.43666.1.S1_at	OsSubt1 - Putative Subtilisin homologue, expressed	76.9	174.3	-0.352244	121.4	156.7	-0.11005
LOC_Os10g28050	Os.3121.1.S1_at	chitinase 2, putative, expressed	1427.2	3614.8	-0.403415	2825.1	3387.5	-0.07882
LOC_Os05g43390	Os.7516.1.S1_at	signal recognition particle 54 kDa protein, putative, expressed	114.5	230.1	-0.301218	90.4	123.9	-0.135616
LOC_Os11g25800	Os.25589.3.S1_at	#N/A	2734.6	6026.3	-0.34307	8980.7	11449.8	-0.105477
LOC_Os04g59200	Os.27864.1.S1_at	peroxidase precursor, putative, expressed	146.6	421.3	-0.456535	195.3	218.5	-0.0485142
LOC_Os05g49470	Os.51690.1.S1_at	THO complex subunit 7, putative, expressed	86.7	180	-0.314679	188.7	248.8	-0.119525
LOC_Os06g07210	OsAffx.15295.1.S1_x_at	ribonucleoside-diphosphate reductase large subunit, putative, expressed	292.4	691.3	-0.372834	178.7	215.1	-0.0801067
LOC_Os11g37300	Os.54390.1.S1_at	OsFBDUF53 - F-box and DUF domain containing protein, expressed	86.5	180.9	-0.317825	114.1	146.7	-0.108305
LOC_Os04g39320	Os.11920.1.S1_s_at	expressed protein	855.6	1920.8	-0.35093	1082.9	1313.1	-0.0836392
LOC_Os10g01450	OsAffx.442.1.S1_x_at	retrotransposon protein, putative, Ty1-copia subclass, expressed	92.2	190.7	-0.313206	63.2	80.4	-0.103089
LOC_Os10g02840	Os.46511.1.S1_at	O-methyltransferase, putative, expressed	140.6	287.3	-0.308781	195.2	248.3	-0.104023
LOC_Os11g38580	OsAffx.31368.1.S1_x_at	NBS-LRR type disease resistance protein, putative, expressed	93.9	287.4	-0.482729	150.4	157.9	-0.020998
LOC_Os01g71170	OsAffx.11813.1.S1_at	classical arabinogalactan protein 26 precursor, putative, expressed	86	191.4	-0.344686	134.5	161.6	-0.0791812
LOC_Os08g06220	Os.27552.2.S1_at	transferase, putative, expressed	61.1	133.7	-0.336276	64.9	76.9	-0.072652
LOC_Os04g44354	Os.27292.1.A1_at	UDP-glucoronosyl and UDP-glucosyl transferase domain containing protein, expressed	160.2	356.3	-0.345668	245.1	283.7	-0.0632759
LOC_Os02g58150	Os.13735.1.S1_at	expressed protein	3390.7	7614.8	-0.351298	2498.4	2868.8	-0.0600159
LOC_Os02g43750	Os.52763.1.S1_at	transcription initiation factor, putative, expressed	173.2	432.2	-0.39564	271.5	296.5	-0.0381205
LOC_Os03g48540	Os.17998.1.S1_at	expressed protein	47.9	108.6	-0.350502	88	100.9	-0.0587842
LOC_Os06g10790	Os.17411.1.S1_at	lectin-like receptor kinase, putative, expressed	117.4	245.2	-0.317936	264.5	315.3	-0.0760347
LOC_Os02g28170	Os.9456.1.S1_at	transferase family protein, putative, expressed	195.7	413.4	-0.323615	366.2	429.4	-0.0689696
LOC_Os05g25400	Os.52154.1.S1_at	RNA binding protein, putative, expressed	2863.3	5772.7	-0.304436	1973.3	2360.4	-0.0777564
LOC_Os05g50200	Os.17968.1.S1_at	expressed protein	146.7	305.4	-0.316908	114	133	-0.066407
LOC_Os08g39850	Os.13008.1.S1_at	lipoxygenase, chloroplast precursor, putative, expressed	313.6	730.6	-0.366515	160.7	176	-0.0392632
LOC_Os03g27830	Os.50274.1.S1_a_at	expressed protein	462.1	1004.1	-0.336534	548.5	619.3	-0.0526341
LOC_Os12g36940	Os.9764.1.S1_at	calmodulin binding protein, putative, expressed	217.3	449.2	-0.314352	261.8	297.5	-0.055319
LOC_Os01g20130	Os.10827.1.S1_x_at	transposon protein, putative, CACTA, En/Spm sub-class, expressed	97.8	246.7	-0.399169	118.3	122.4	-0.0146747
LOC_Os01g48610	Os.26755.1.S1_at	expressed protein	108.1	265.7	-0.388198	179.1	185.9	-0.0160956
LOC_Os10g42040	Os.46574.1.S1_at	expressed protein	397.9	891.5	-0.349744	226.2	244.2	-0.0331121
LOC_Os06g50930	Os.11287.1.S1_at	rhodanese-like domain containing protein, putative, expressed	68.6	160.9	-0.366638	109.8	116	-0.0236461
LOC_Os09g04310	Os.14045.1.S1_s_at	expressed protein	476.9	1472.1	-0.488895	329	312	0.0229696
LOC_Os07g38440	OsAffx.16614.1.S1_x_at	uncharacterized 50.6 kDa protein in the 5region of gyrA and gyrB, putative, expressed	274.2	597	-0.337053	348.2	375.7	-0.0329214
LOC_Os03g20730	OsAffx.25169.1.S1_s_at	chaperone protein dnaJ, putative, expressed	703.8	1423.7	-0.305658	1635.4	1810.7	-0.0441968
LOC_Os05g35780	Os.55085.1.S1_at	expressed protein	117.3	244.9	-0.317774	217.4	235.9	-0.0353124
LOC_Os11g10290	Os.2436.1.S1_at	S-domain receptor-like protein kinase, putative, expressed	305.2	743.9	-0.386093	231.7	231.6	0.000186673
LOC_Os05g30510	OsAffx.4475.1.S1_at	expressed protein	164.1	411.6	-0.397782	235.9	231.7	0.00776868
LOC_Os10g02880	Os.7507.1.S1_at	O-methyltransferase, putative, expressed	557.4	1345.2	-0.382164	1177.3	1157.4	0.00739733
LOC_Os06g35520	Os.11546.1.S1_at	peroxidase precursor, putative, expressed	114.6	411.6	-0.552571	422.9	361.6	0.0678356
LOC_Os11g15570	Os.49352.1.S1_at	Ser/Thr protein phosphatase family protein, putative, expressed	338.5	855.4	-0.401837	169.3	159.4	0.0260103
LOC_Os12g35350	Os.47924.1.S1_at	kelch repeat protein, putative, expressed	72.7	148.5	-0.307174	107.3	110.5	-0.0126464
LOC_Os01g40870	Os.2010.1.S1_at	aldehyde dehydrogenase, putative, expressed	160.8	338.6	-0.321989	185.7	183.9	0.00420741
LOC_Os02g26210	Os.47445.1.S1_at	flowering promoting factor-like 1, putative, expressed	688.9	1549.5	-0.351686	2122.5	2026.5	0.0200914
LOC_Os10g39100	Os.46418.1.S1_at	uncharacterized Cys-rich domain containing protein, putative, expressed	281	613.3	-0.338131	272.7	261.8	0.0176494
LOC_Os04g37480	Os.8600.1.S1_at	oxidoreductase, aldo/keto reductase family protein, putative, expressed	87.5	180.1	-0.310975	251.7	248.3	0.00588296
LOC_Os06g08060	Os.54275.1.S1_at	leucoanthocyanidin dioxygenase, putative, expressed	41.5	118.3	-0.448252	89.3	77.7	0.059713
LOC_Os12g36850	Os.2423.1.S1_at	pathogenesis-related Bet v I family protein, putative, expressed	722.9	2102.1	-0.463181	485.6	415.8	0.0672444
LOC_Os04g55420	Os.52699.1.S1_at	leucine-rich repeat family protein, putative, expressed	69.8	201.8	-0.457035	125.3	107.1	0.0675777
LOC_Os11g19490	Os.55572.1.S1_at	expressed protein	162.2	354.9	-0.338608	255.5	240.8	0.0256311
LOC_Os01g03690	Os.53501.1.S1_at	TKL_IRAK_DUF26-lg.1 - DUF26 kinases have homology to DUF26 containing loci, expressed	91.6	223.9	-0.385378	108.1	96.7	0.0479302
LOC_Os05g46480	Os.12551.1.S1_s_at	late embryogenesis abundant protein, group 3, putative, expressed	135.3	424.4	-0.494302	2503.3	2030	0.0909764
LOC_Os03g51530	Os.54698.1.S1_at	expressed protein	154	472.9	-0.485355	369.6	301.1	0.0887547
LOC_Os08g14600	OsAffx.5817.1.S1_at	expressed protein	256	541.5	-0.324467	296.1	273.8	0.0338859
LOC_Os01g35330	Os.46604.1.S1_s_at	circumsporozoite protein precursor, putative, expressed	930.8	2446.7	-0.419435	1138.4	967.2	0.0707111
LOC_Os02g44290	Os.52688.1.S1_at	phosphatase, putative, expressed	71.1	144.1	-0.303732	125.2	116.2	0.0321317
LOC_Os02g20360	Os.7989.1.S1_at	tyrosine aminotransferase, putative, expressed	1156.8	2606	-0.352507	1743.4	1507.8	0.0630144
LOC_Os12g23430	OsAffx.29789.1.S1_x_at	transposon protein, putative, Ac/Ds sub-class, expressed	32.2	77.8	-0.375388	62.4	51.6	0.0811035
LOC_Os03g10110	Os.6372.1.S1_at	cupin domain containing protein, expressed	88.6	204.2	-0.359869	88.3	73.7	0.0775309
LOC_Os02g42850	Os.9971.1.S1_s_at	MYB family transcription factor, putative, expressed	101.5	210	-0.313559	167	144.7	0.0618497
LOC_Os07g33580	Os.43963.1.S1_x_at	cytochrome P450, putative, expressed	296.6	665	-0.349841	398.1	330	0.0812537
LOC_Os08g10290	OsAffx.5776.1.S1_x_at	SHR5-receptor-like kinase, putative, expressed	70.1	164.3	-0.366403	132.3	102.7	0.109051
LOC_Os04g52700	OsAffx.14381.1.S1_x_at	expressed protein	96.4	197.8	-0.309857	311.2	252.9	0.0897702
LOC_Os02g46850	Os.18232.1.S1_at	oligopeptide transporter, putative, expressed	687.4	1401	-0.308907	928	736.9	0.100018
LOC_Os04g49980	Os.6618.1.S1_at	late embryogenesis abundant group 1, putative, expressed	59.5	128.9	-0.331854	291.7	221.1	0.119874
LOC_Os07g42510	Os.10293.1.S1_at	AP2 domain containing protein, expressed	276.1	651.9	-0.37221	259.5	189.5	0.135913
LOC_Os04g14690	Os.50352.1.S1_at	flavin-containing monooxygenase family protein, putative, expressed	141.8	387	-0.434104	46.1	32	0.154507
LOC_Os01g64440	OsAffx.2403.1.S1_at	expressed protein	454.1	971.2	-0.329649	391.7	291.8	0.12749
LOC_Os04g10530	Os.5271.1.S1_at	amidase, putative, expressed	122.6	257.2	-0.319938	74.4	54.4	0.133862
LOC_Os04g31760	OsAffx.3970.1.S1_at	expressed protein	429.3	1102.2	-0.408883	1101.2	739.1	0.17297
LOC_Os07g03730	Os.19861.1.S1_at	SCP-like extracellular protein, expressed	1411.6	3323.3	-0.371681	3607.5	2334.9	0.188872
LOC_Os11g32780	Os.9454.1.S1_at	expressed protein	274.1	1019.1	-0.569152	1433.8	787.4	0.260045
LOC_Os02g48210	OsAffx.12547.1.S1_at	lectin-like protein kinase, putative, expressed	213	498.4	-0.368035	207.9	113.2	0.262272
LOC_Os01g41430	Os.10348.1.S1_at	UDP-glucoronosyl and UDP-glucosyl transferase, putative, expressed	195	462.3	-0.373606	331	178	0.268285
LOC_Os10g22520	Os.7314.1.S1_at	cellulase, putative, expressed	352.3	1139.3	-0.508875	620.8	311.2	0.299218
LOC_Os04g13140	Os.11286.1.A1_at	vignain precursor, putative, expressed	141	307.6	-0.337108	1338.8	690.1	0.287499
LOC_Os05g34854	Os.27439.2.S1_at	gibberellin 20 oxidase 2, putative, expressed	204.8	416.3	-0.307003	790.3	408.1	0.286512
LOC_Os05g36310	Os.55524.1.S1_at	zinc finger, C3HC4 type domain containing protein, expressed	236.5	483	-0.309182	459.1	231.4	0.296616
LOC_Os01g39840	Os.36418.1.S1_at	expressed protein	180.4	84.1	0.328708	121.3	174.2	-0.156108
LOC_Os02g55110	Os.21370.1.S1_at	expressed protein	498.9	238.1	0.320304	223	289.5	-0.112898
LOC_Os01g65992	Os.55676.1.S1_at	expressed protein	323.7	155	0.318358	297.3	373.3	-0.0985666
LOC_Os02g32580	Os.50831.1.S1_at	expressed protein	4346.2	2088.2	0.31823	3815.6	4533.4	-0.0748432
LOC_Os03g19780	Os.23125.1.S1_at	expressed protein	192.5	92.3	0.316799	115	133.4	-0.0639413
LOC_Os02g52170	Os.57301.1.S1_at	expressed protein	259.5	121.3	0.328381	120.3	147.9	-0.0890339
LOC_Os10g25230	Os.46849.1.S1_at	ZIM domain containing protein, putative, expressed	759.7	376.4	0.304412	132.8	135.8	-0.00962998
LOC_Os05g06300	Os.32913.1.S1_at	3-hydroxyacyl-CoA dehydrogenase, putative, expressed	328.5	157.4	0.3181	196.9	213.3	-0.0345764
LOC_Os03g08790	Os.6442.1.S1_at	aspartic proteinase nepenthesin precursor, putative, expressed	226.4	97.4	0.363795	153.2	213.7	-0.143748
LOC_Os05g45590	Os.17535.1.S1_at	hexokinase, putative, expressed	184.6	79.4	0.363322	97.6	133.3	-0.134199
LOC_Os10g12750	Os.10525.1.S1_at	expressed protein	526.3	236.9	0.345663	231.9	274.7	-0.0732673
LOC_Os10g40730	Os.12234.1.S1_s_at	expansin precursor, putative, expressed	843.5	399.1	0.324431	546.6	565.7	-0.0148898
LOC_Os03g56270	Os.6210.1.S1_at	receptor protein kinase CLAVATA1 precursor, putative, expressed	2041.1	1006.1	0.307004	900	850.9	0.0243362
LOC_Os09g11170	Os.52847.1.S1_at	protein binding protein, putative, expressed	668.6	325.6	0.311799	347.7	334.4	0.0168889
LOC_Os01g12210	Os.26807.1.S1_at	aluminum-activated malate transporter, putative, expressed	901.8	448.1	0.303248	977.1	900.8	0.035273
LOC_Os09g39034	Os.7169.1.S1_at	expressed protein	240	107.1	0.348191	142	163.1	-0.0597725
LOC_Os01g55190	Os.8252.1.S1_at	expressed protein	116.2	55.5	0.316879	123.6	116.9	0.0240042
LOC_Os03g03500	Os.33603.1.S1_at	heavy metal-associated domain containing protein, expressed	230.3	113.6	0.304991	245.3	216.1	0.0548046
LOC_Os03g30160	OsAffx.30812.2.S1_x_at	OsFBK13 - F-box domain and kelch repeat containing protein, expressed	190	82.4	0.359867	165.7	191.9	-0.0633966
LOC_Os03g60760	Os.37217.1.S1_at	expressed protein	326.7	148.3	0.341417	212.9	219.5	-0.0131978
LOC_Os04g54380	Os.57400.1.S1_at	aluminum resistance protein, putative, expressed	204.9	99.7	0.310627	99	88.1	0.0501223
LOC_Os03g56840	Os.2807.1.S1_a_at	GTP-binding protein, putative, expressed	1322.5	649.7	0.308343	627.4	544	0.0618397
LOC_Os08g39460	Os.52825.1.S1_at	AGC_PVPK_like_CDK8.2 - ACG kinases include homologs to PKA, PKG and PKC, expressed	216	105.2	0.310335	372.7	320.5	0.0653421
LOC_Os02g17360	Os.27024.1.S1_at	PPR repeat domain containing protein, putative, expressed	1410	689.5	0.310363	474.2	403.3	0.0701727
LOC_Os04g35510	Os.36698.1.S1_at	CENP-E-like kinetochore protein, putative, expressed	166.5	69.7	0.374595	120.7	140.7	-0.0660793
LOC_Os02g44720	Os.5213.1.S1_at	expressed protein	311.8	154.7	0.302978	155.5	124.7	0.0951791
LOC_Os05g12300	Os.26561.1.S2_at	expressed protein	1325	614.9	0.333033	670.6	602	0.0467934
LOC_Os05g39930	Os.6671.2.S1_x_at	spotted leaf 11, putative, expressed	1542.9	725.6	0.327324	1256	1076.9	0.0667568
LOC_Os12g40380	OsAffx.7843.1.S1_at	expressed protein	135.6	66.4	0.306791	118.2	92.5	0.105465
LOC_Os10g36924	OsAffx.27508.100.S1_s_at	aquaporin protein, putative, expressed	1183.6	576.6	0.311945	998.1	787.1	0.103028
LOC_Os09g14610	Os.50406.1.S1_x_at	DCL2, putative, expressed	878.6	345.4	0.404707	185.3	236.9	-0.106182
LOC_Os11g37520	Os.6117.1.S1_at	BTBT3 - Bric-a-Brac, Tramtrack, Broad Complex BTB domain with tetratricopeptide repeats, expressed	767.2	359.5	0.328569	614.3	510.5	0.0802413
LOC_Os08g09300	Os.10980.1.S1_at	expressed protein	784.1	387.7	0.30531	571.8	429.2	0.124333
LOC_Os10g27090	OsAffx.20353.1.S1_at	expressed protein	78.9	38.6	0.304852	81	58.7	0.13784
LOC_Os11g36150	Os.17190.1.A1_s_at	receptor-like protein kinase 2 precursor, putative, expressed	163.2	64.4	0.399795	67.1	73.2	-0.0372568
LOC_Os04g59120	Os.55040.1.S1_at	auxin-induced protein 5NG4, putative, expressed	506.3	233.7	0.334752	282.7	209.1	0.130433
LOC_Os11g09850	Os.27601.1.A1_at	expressed protein	1026.2	488.2	0.322169	770.9	545.3	0.15013
LOC_Os03g32470	Os.9776.1.S1_a_at	leucoanthocyanidin dioxygenase, putative, expressed	2390.4	992.1	0.381659	1361.4	1214.8	0.0494425
LOC_Os11g35930	Os.51145.1.S1_at	chalcone synthase, putative, expressed	709	351.4	0.304222	294.5	192.9	0.18298
LOC_Os01g01660	Os.1000.1.S1_at	isoflavone reductase, putative, expressed	6466.7	3210.9	0.303988	2348.9	1533.5	0.185082
LOC_Os01g14514	Os.5216.1.S1_at	expressed protein	599.7	241.4	0.394125	322.2	299.8	0.0311935
LOC_Os04g46830	OsAffx.26492.1.S1_s_at	LTPL122 - Protease inhibitor/seed storage/LTP family protein precursor, expressed	848.7	311	0.435111	435.1	524.6	-0.0810693
LOC_Os03g10500	OsAffx.3187.1.S1_s_at	adenylyl-sulfate kinase, putative, expressed	434.8	207.8	0.319557	859.6	585.9	0.166237
LOC_Os03g43650	Os.7740.1.S1_at	uncharacterized protein At4g06744 precursor, putative, expressed	1084.5	534.2	0.307114	1174.5	764.2	0.186448
LOC_Os01g70180	Os.34126.1.S1_at	exostosin family domain containing protein, expressed	1082.5	503.3	0.33214	544.2	383.9	0.151208
LOC_Os02g43519	Os.37365.1.S1_at	expressed protein	2673.9	1062.4	0.400611	2094.6	1990.1	0.0222153
LOC_Os02g15870	Os.24599.1.A1_at	molybdenum cofactor biosynthesis protein 1, putative, expressed	1061.8	400	0.423307	1314	1414.9	-0.0321068
LOC_Os11g12740	Os.53914.1.S1_at	peptide transporter PTR2, putative, expressed	694.4	314.9	0.342685	532.8	386.1	0.139555
LOC_Os07g39800	Os.38056.1.S1_at	transcription repressor HOTR, putative, expressed	578.4	275.6	0.321126	461.4	308	0.175059
LOC_Os06g04230	Os.38806.1.A1_x_at	expressed protein	2454	957.1	0.408641	1952.9	1858.7	0.0214594
LOC_Os02g55890	Os.12069.1.S1_at	inorganic H+ pyrophosphatase, putative, expressed	177.2	85.3	0.314897	113.9	73	0.191088
LOC_Os03g28170	Os.33673.1.A1_at	expressed protein	743.8	313.5	0.374419	409.6	315.8	0.112634
LOC_Os05g39830	Os.53607.1.S1_at	expressed protein	535.6	206.6	0.412423	270.3	248.1	0.0370761
LOC_Os06g14440	Os.15946.1.S1_at	DRD1, putative, expressed	189.4	83.5	0.35281	155.9	109	0.15423
LOC_Os11g17970	OsAffx.18909.1.S1_x_at	POT family protein, expressed	1156.9	532.7	0.336374	511.1	335.7	0.182112
LOC_Os07g47150	Os.33980.1.S1_at	expressed protein	134	64.8	0.312108	198.8	120.5	0.216019
LOC_Os02g04110	Os.54956.1.S1_at	expressed protein	82	35.9	0.352052	87.3	57.7	0.177323
LOC_Os10g38740	Os.4762.1.S1_at	glutathione S-transferase, putative, expressed	870.7	407.9	0.32875	540.1	326.3	0.218332
LOC_Os05g48270	Os.25562.1.S1_at	auxin-responsive protein, putative, expressed	2180.4	1022.9	0.328478	1333.8	797	0.223413
LOC_Os06g39590	Os.49290.1.S1_x_at	OsIAA23 - Auxin-responsive Aux/IAA gene family member, expressed	607.5	272.3	0.347621	406.5	253.5	0.20444
LOC_Os06g38960	Os.9684.1.S1_at	expressed protein	3101.3	1497.5	0.316027	2943.9	1648.1	0.251824
LOC_Os02g50600	Os.26079.1.S1_at	glycosyl transferase 8 domain containing protein, putative, expressed	1849.3	717.8	0.410634	989.8	761.1	0.113974
LOC_Os10g22410	Os.53211.1.S1_at	yippee zinc-binding protein, putative, expressed	78.6	33.2	0.366887	100	63.3	0.19611
LOC_Os07g25810	Os.6042.1.S1_at	retrotransposon protein, putative, unclassified, expressed	481	204.8	0.369602	284.2	181.8	0.193173
LOC_Os06g46950	Os.7902.1.S1_at	EF hand family protein, putative, expressed	10141.8	4178.8	0.385002	5517.8	3673.3	0.17667
LOC_Os04g17650	Os.48521.1.S1_at	sucrose synthase, putative, expressed	523.2	232.8	0.350653	343.8	203.1	0.227724
LOC_Os03g57460	Os.22627.1.S1_at	fasciclin domain containing protein, expressed	922.2	445.9	0.315085	564.9	302.1	0.271154
LOC_Os06g18010	Os.53164.1.S1_at	UDP-glucoronosyl and UDP-glucosyl transferase domain containing protein, expressed	2801.5	1078	0.414524	1918.7	1428.4	0.12808
LOC_Os05g38680	Os.28394.2.S1_s_at	plant-specific domain TIGR01589 family protein, expressed	1811.4	791.4	0.35931	2303	1390.9	0.218874
LOC_Os01g01650	Os.32454.1.S1_at	isoflavone reductase homolog IRL, putative, expressed	10689.1	4839.1	0.344127	8174.6	4617.4	0.248028
LOC_Os06g22660	Os.7638.1.S1_at	EMB1303, putative, expressed	415.4	196.3	0.324384	315.4	167.8	0.272864
LOC_Os07g06880	Os.18428.1.S1_at	gibberellin receptor GID1L2, putative, expressed	406	198.4	0.309869	353.2	180	0.29157
LOC_Os04g32450	OsAffx.14094.1.S1_at	#N/A	103.2	47.3	0.333921	94	50.4	0.26676
LOC_Os03g15460	Os.4604.1.S1_at	expressed protein	367.6	139.1	0.420117	225.7	162.8	0.141138
LOC_Os01g48500	Os.6981.1.S1_at	expressed protein	1331	575.1	0.364006	413.6	240.7	0.234353
LOC_Os04g32860	Os.51171.1.S1_at	expressed protein	1123.6	516.8	0.336836	735.5	394.1	0.270466
LOC_Os08g05970	OsAffx.16847.1.S1_s_at	expressed protein	92	41.6	0.339073	271.3	144.9	0.270992
LOC_Os10g07480	Os.7212.1.S1_at	plant protein of unknown function DUF869 domain containing protein, expressed	533.8	253	0.323358	387.3	198.2	0.289878
LOC_Os01g09880	OsAffx.23175.1.S1_x_at	harpin-induced protein 1 domain containing protein, expressed	897.9	381.1	0.371534	730.1	413.5	0.246452
LOC_Os01g23990	OsAffx.23364.1.S1_x_at	expressed protein	326.5	149.3	0.338252	833.1	428.8	0.287952
LOC_Os04g33990	Os.49701.1.S1_at	harpin-induced protein 1 domain containing protein, expressed	3522.9	1466.5	0.380445	1730.7	1003.9	0.23635
LOC_Os01g62480	Os.12346.1.S1_at	laccase precursor protein, putative, expressed	2068.5	927.9	0.347896	1618.4	842.3	0.283372
LOC_Os09g20684	Os.56245.1.S1_at	SMP-30/Gluconolaconase/LRE-like region containing protein, expressed	1207.7	458.7	0.419844	821.5	532.8	0.187757
LOC_Os12g23190	Os.53270.1.S1_at	tyrosine phosphatase family protein, putative, expressed	302.9	132	0.358879	263.1	137.3	0.280946
LOC_Os06g15910	OsAffx.27660.1.S1_at	potassium transporter, putative, expressed	486.5	216.5	0.350515	637.6	319.7	0.29913
LOC_Os01g04870	Os.28010.1.S1_at	WD domain, G-beta repeat domain containing protein, expressed	954.5	392.5	0.385286	581.9	320.3	0.258683
LOC_Os06g17390	Os.52645.1.S1_at	auxin-independent growth promoter protein, putative, expressed	1578.3	661.3	0.37741	1215.3	653.5	0.269131
LOC_Os09g37080	Os.53581.1.S1_at	expressed protein	604.8	198.8	0.481734	325.9	258.1	0.100948
LOC_Os07g47460	Os.9719.1.S1_at	expressed protein	464.9	157	0.469636	291.3	209.9	0.141752
LOC_Os07g26660	Os.31191.1.S1_at	aquaporin protein, putative, expressed	703.9	256.8	0.436845	579.4	360	0.20622
LOC_Os05g31620	Os.10058.1.S1_at	OsCML15 - Calmodulin-related calcium sensor protein, expressed	1971.2	619	0.502559	968.3	809.5	0.0777052
LOC_Os04g54230	Os.9913.1.S1_at	wound induced protein, putative, expressed	302.9	117.4	0.409379	706.9	372.3	0.277914
LOC_Os06g21210	Os.10370.1.S1_x_at	glycine rich protein family protein, putative, expressed	256.7	95.3	0.427488	452.8	240.7	0.273588
LOC_Os01g17050	OsAffx.22181.1.S1_s_at	VQ domain containing protein, putative, expressed	1670.2	428.7	0.589863	627.2	770.4	-0.0891817
LOC_Os03g52070	Os.15597.1.S1_a_at	OsSCP20 - Putative Serine Carboxypeptidase homologue, expressed	1261.9	357.4	0.547001	777.7	599.8	0.11264
LOC_Os02g12150	Os.7007.1.S1_at	expressed protein	384.6	128.1	0.475211	738.9	394.7	0.271807
LOC_Os11g28104	Os.26767.1.A1_at	TKL_IRAK_DUF26-lf.4 - DUF26 kinases have homology to DUF26 containing loci, expressed	291	70.6	0.61047	170.2	218.6	-0.108129
LOC_Os04g37880	Os.52728.1.S1_at	expressed protein	457.9	145.5	0.49588	309.7	179	0.237069
LOC_Os01g09220	Os.3808.4.S1_x_at	transposon protein, putative, CACTA, En/Spm sub-class, expressed	4043.3	1097.3	0.566122	1504.1	1202.2	0.0972275
LOC_Os02g42740	Os.52752.1.S1_at	cytochrome b5-like Heme/Steroid binding domain containing protein, expressed	336.4	108	0.490719	222.1	111.5	0.297347
LOC_Os07g23640	Os.10497.1.S1_s_at	retrotransposon protein, putative, Ty3-gypsy subclass, expressed	338.1	90	0.571286	421.6	305	0.140208
LOC_Os01g47580	Os.15706.1.S1_at	lipid phosphatase protein, putative, expressed	247.4	77.6	0.499729	117	59.3	0.291565
LOC_Os09g20220	Os.49030.1.A1_s_at	glutathione S-transferase, putative, expressed	316	99.3	0.499758	593.1	297.6	0.29877
LOC_Os04g37760	OsAffx.26367.1.S1_at	expressed protein	270.6	70.1	0.58206	417.6	273.6	0.183099
LOC_Os03g21400	OsAffx.25179.1.S1_at	cytochrome P450, putative, expressed	220	435.1	-0.295194	99.4	194.3	-0.288969
LOC_Os06g39780	Os.26811.1.A1_at	cytochrome P450, putative, expressed	407.8	789.4	-0.286336	235.9	466.3	-0.295031
LOC_Os06g16270	Os.1120.1.S1_s_at	heat shock factor binding protein 2, putative, expressed	617.7	1191.2	-0.284869	596.4	1162.6	-0.289538
LOC_Os03g03390	Os.37926.1.S1_at	G-patch domain containing protein, expressed	2988.8	5644	-0.276022	2162.6	4276.5	-0.296013
LOC_Os10g42220	Os.47000.1.S1_x_at	enoyl-CoA hydratase/isomerase family protein, putative, expressed	1183.9	2293.3	-0.286969	1323.9	2538.4	-0.282548
LOC_Os10g28080	Os.28124.1.S1_at	glycosyl hydrolase, putative, expressed	457.9	882.4	-0.284439	923.8	1727	-0.271496
LOC_Os11g38000	Os.25222.1.S2_at	NB-ARC domain containing protein, expressed	471	934.2	-0.296962	422.4	749.7	-0.248716
LOC_Os07g48060	Os.27143.1.S1_at	peroxidase precursor, putative, expressed	94.3	188.5	-0.298516	93.5	165.6	-0.246243
LOC_Os12g08020	OsAffx.7520.1.S1_at	expressed protein	137.8	273.7	-0.296469	121.6	215.9	-0.247769
LOC_Os06g02340	Os.23621.1.S1_a_at	OsFBX183 - F-box domain containing protein, expressed	135.6	237.7	-0.242402	138.3	271.9	-0.292052
LOC_Os07g19130	OsAffx.28517.1.S1_at	cytochrome P450, putative, expressed	156.7	284.8	-0.258231	266.2	498.8	-0.27196
LOC_Os07g35260	Os.27098.4.S1_x_at	TKL_IRAK_DUF26-lc.9 - DUF26 kinases have homology to DUF26 containing loci, expressed	548	1088.4	-0.297615	718	1224.9	-0.231726
LOC_Os06g11330	Os.49837.1.S1_a_at	OsMADS55 - MADS-box family gene with MIKCc type-box, expressed	717.9	1391.7	-0.287189	756.8	1317.8	-0.240624
LOC_Os09g29540	Os.39294.1.S1_at	OsWAK82 - OsWAK receptor-like cytoplasmic kinase OsWAK-RLCK, expressed	267.2	506.2	-0.27672	267.8	476.4	-0.249453
LOC_Os08g29020	Os.26928.1.S1_at	wall-associated kinase-like 2, putative, expressed	273.5	470.1	-0.234571	177.6	348	-0.290944
LOC_Os03g06290	Os.5657.2.S1_at	OsSub27 - Putative Subtilisin homologue, expressed	105.1	181	-0.234356	67.4	129.4	-0.280221
LOC_Os05g44340	Os.8971.1.S1_at	heat shock protein 101, putative, expressed	122	212.6	-0.239696	155.1	291.4	-0.272574
LOC_Os01g73000	Os.7525.1.S1_at	copine, putative, expressed	2360.1	4013.9	-0.23056	2693.3	5152	-0.281614
LOC_Os10g42180	Os.46883.1.S1_at	aluminum-activated malate transporter, putative, expressed	462.5	899.9	-0.288627	579	954.1	-0.216621
LOC_Os05g06814	Os.9920.1.S1_at	expressed protein	207.2	408.9	-0.294197	162.3	262.1	-0.207135
LOC_Os11g01140	Os.8642.1.S1_a_at	AGC_PVPK_like_kin82y.18 - ACG kinases include homologs to PKA, PKG and PKC, expressed	2396.8	4401	-0.263837	3036.4	5160.3	-0.230257
LOC_Os08g03310	Os.23145.1.S1_at	zinc finger family protein, putative, expressed	2074.7	3270.6	-0.197596	2906.7	5780.9	-0.298521
LOC_Os01g29180	Os.6680.1.S1_at	expressed protein	60.4	94.9	-0.19365	65.6	132.2	-0.30103
LOC_Os10g38900	Os.11300.1.S1_at	erythronate-4-phosphate dehydrogenase, putative, expressed	262.3	469.4	-0.252016	203.3	350	-0.235039
LOC_Os06g06600	Os.4354.1.S1_at	OsFBX187 - F-box domain containing protein, expressed	797.6	1383.9	-0.239089	552.4	966.9	-0.242791
LOC_Os06g10109	Os.20998.1.S1_at	expressed protein	311.3	587.3	-0.275027	511.7	827.6	-0.208482
LOC_Os07g38230	Os.52515.1.S1_at	expressed protein	3749.1	5788	-0.188561	909.8	1811.9	-0.298951
LOC_Os09g09470	Os.24667.1.S1_at	WD domain, G-beta repeat domain containing protein, expressed	173.8	314.1	-0.255907	189.6	314.4	-0.218739
LOC_Os04g15650	Os.49817.1.S1_at	Leucine Rich Repeat family protein, expressed	80.1	150.1	-0.270244	57.1	92.1	-0.204774
LOC_Os02g12290	OsAffx.2584.1.S1_at	nuclear ribonuclease Z, putative, expressed	95.8	154.6	-0.206134	79.3	147.7	-0.267595
LOC_Os12g06740	Os.12960.1.S1_at	OsFBX440 - F-box domain containing protein, expressed	262.4	417.1	-0.200664	160.6	302.6	-0.27386
LOC_Os06g26270	Os.51757.1.S1_at	prefoldin, putative, expressed	114.2	224	-0.29073	141	215	-0.182165
LOC_Os07g37290	Os.49074.1.A1_at	expressed protein	189.2	369	-0.288991	191.3	290.3	-0.180361
LOC_Os12g31640	Os.48088.1.S1_at	vacuolar protein sorting-associated protein 26, putative, expressed	270.3	459.1	-0.229402	293.3	500.6	-0.231567
LOC_Os12g19030	Os.5842.1.S1_at	copine, putative, expressed	561.4	1034.6	-0.265147	382.8	603.1	-0.197004
LOC_Os02g18064	Os.54691.1.S1_x_at	expressed protein	494.6	782.1	-0.198686	175.9	322.4	-0.262012
LOC_Os11g47930	Os.14762.3.S1_x_at	alpha-hemolysin, putative, expressed	270.1	445	-0.216205	302	526	-0.240368
LOC_Os09g06740	Os.20026.1.S1_at	zinc finger, C3HC4 type domain containing protein, expressed	129.1	211.6	-0.213286	177.6	308.9	-0.23934
LOC_Os06g21480	Os.18173.1.S1_at	60S ribosomal protein L31, putative, expressed	573.4	920.6	-0.205328	465.2	820.1	-0.245824
LOC_Os06g16420	Os.16952.1.S1_at	amino acid transporter, putative, expressed	5492.9	8108.5	-0.169113	4643.8	8984.4	-0.28657
LOC_Os12g08820	Os.19147.1.S1_at	growth regulator related protein, putative, expressed	144.2	250.5	-0.238571	135.2	219.5	-0.209231
LOC_Os02g40880	OsAffx.2932.1.S1_s_at	ribosomal protein L14, putative, expressed	1790.8	2812.6	-0.195973	1602.2	2850.2	-0.25004
LOC_Os01g15660	Os.27385.2.S1_x_at	NAD dependent epimerase/dehydratase family protein, putative, expressed	361.7	528.6	-0.1644	300.1	583.9	-0.288371
LOC_Os12g44100	Os.51071.1.A1_x_at	peptide transporter PTR2, putative, expressed	93.1	180.6	-0.285526	161.4	237.2	-0.166356
LOC_Os01g43130	Os.47953.1.S1_at	DEAD/DEAH box helicase, putative, expressed	464.4	778.5	-0.22399	479.3	794.7	-0.219237
LOC_Os05g06460	Os.24899.1.A1_at	dihydrolipoyl dehydrogenase, putative, expressed	428.4	776.3	-0.257727	160.2	247.4	-0.187787
LOC_Os04g59150	Os.11552.1.S2_at	peroxidase precursor, putative, expressed	1557.3	2764	-0.249044	988.6	1545.5	-0.19389
LOC_Os04g01600	Os.49487.2.S1_at	erythronate-4-phosphate dehydrogenase domain containing protein, expressed	2626.5	5240.2	-0.299888	785.3	1117.3	-0.15297
LOC_Os11g44680	Os.52661.1.S1_at	calmodulin binding protein, putative, expressed	449.9	664.5	-0.169068	200.8	381.8	-0.278051
LOC_Os10g31820	Os.15104.1.S1_s_at	fluG, putative, expressed	900.1	1414.3	-0.196076	757.8	1332.4	-0.244833
LOC_Os01g10140	Os.2202.3.S1_x_at	RNA-dependent RNA polymerase, putative, expressed	161.5	277.9	-0.234595	181.2	290.7	-0.204388
LOC_Os09g02770	Os.51029.1.S1_at	translation initiation factor IF-2, putative, expressed	713.6	1330.3	-0.270213	890.5	1320.2	-0.170847
LOC_Os01g16170	Os.15490.1.S1_at	PQ loop repeat domain containing protein, expressed	664.8	956.3	-0.157704	1617.6	3123.8	-0.285683
LOC_Os12g33910	Os.45173.1.S1_x_at	retrotransposon protein, putative, Ty3-gypsy subclass, expressed	523.4	764.8	-0.164453	313.8	590.1	-0.273626
LOC_Os09g24460	Os.49323.1.S1_at	expressed protein	383.8	603	-0.195802	282.1	486.1	-0.235678
LOC_Os12g42810	Os.24397.1.S1_at	mov34/MPN/PAD-1 family protein, expressed	178.1	264.8	-0.171459	77.3	142.8	-0.263997
LOC_Os06g39690	Os.11654.1.S1_at	SOUL heme-binding protein, putative, expressed	5418.8	9172.2	-0.228538	7789.6	12380.1	-0.201188
LOC_Os01g16520	Os.37842.1.S1_at	glutamyl-tRNA synthetase, cytoplasmic, putative, expressed	166.8	233.2	-0.144795	116.3	229.5	-0.293373
LOC_Os07g38430	Os.24649.1.S1_at	WD domain, G-beta repeat domain containing protein, expressed	999.3	1506.8	-0.178213	582.1	1036.5	-0.250245
LOC_Os09g19930	Os.9782.1.S1_at	HOTHEAD precursor, putative, expressed	120.2	183	-0.181315	87.5	153.9	-0.243108
LOC_Os07g34830	Os.51015.1.S1_at	ankyrin repeat family protein, putative, expressed	458	681.1	-0.172035	433.3	777.2	-0.253301
LOC_Os01g02590	Os.50240.1.S1_at	receptor-like kinase, putative, expressed	369.7	506	-0.135985	243.9	488.4	-0.300675
LOC_Os09g08430	Os.9941.1.S1_at	ribosomal protein L22, putative, expressed	5656.5	8384.5	-0.170904	4903.9	8800.5	-0.253927
LOC_Os08g15840	Os.5876.1.S1_x_at	ankyrin repeat-rich protein, putative, expressed	684	1112.2	-0.210883	820.7	1327	-0.208485
LOC_Os03g32220	Os.55921.1.S1_at	ZOS3-11 - C2H2 zinc finger protein, expressed	56.6	92.1	-0.208527	58	94.3	-0.208241
LOC_Os03g63200	Os.44928.1.S1_at	powdery mildew resistance protein PM3b, putative, expressed	273.8	477.6	-0.240956	209.8	316.5	-0.177873
LOC_Os11g07210	Os.27053.3.A1_s_at	#N/A	128.7	243.4	-0.275161	186.5	264	-0.150245
LOC_Os04g54790	Os.28255.1.S1_at	ELMO/CED-12 family protein, putative, expressed	2567.7	3900.2	-0.181485	2371.7	4066.5	-0.234085
LOC_Os01g47070	Os.171.1.S1_at	glycosyl hydrolase, putative, expressed	2445.2	3989.8	-0.212568	2882.7	4536	-0.196819
LOC_Os03g05870	Os.11072.1.S1_at	Fe-S metabolism associated domain containing protein, expressed	382.1	671.4	-0.244316	470	692.6	-0.168088
LOC_Os08g24400	Os.50132.1.S1_at	SWP, putative, expressed	157.7	233.2	-0.16901	77.3	136	-0.242959
LOC_Os07g46852	Os.7935.1.S1_at	sex determination protein tasselseed-2, putative, expressed	429.6	754.7	-0.244275	1518.1	2232	-0.167302
LOC_Os02g17760	Os.41248.2.A1_at	cytochrome P450, putative, expressed	94.7	133.3	-0.147164	52.5	98.5	-0.269469
LOC_Os07g27300	Os.27553.1.S1_a_at	RNA-binding protein Luc7-like, putative, expressed	408.3	550.9	-0.129819	330	649.1	-0.293152
LOC_Os11g37560	Os.53358.1.S1_at	expressed protein	336.7	544	-0.207865	763.8	1209	-0.199237
LOC_Os02g49160	Os.17655.1.S1_at	OsIAA8 - Auxin-responsive Aux/IAA gene family member, expressed	110.7	159.2	-0.156609	106.9	193.4	-0.255675
LOC_Os05g34170	Os.45929.1.S1_at	tubulin/FtsZ domain containing protein, putative, expressed	6049	9067.2	-0.175766	3602.1	6134.3	-0.231159
LOC_Os10g29274	Os.26733.2.S1_x_at	Leucine rich repeat N-terminal domain containing protein, putative, expressed	2121.7	3342.6	-0.197326	1586.4	2557.5	-0.207299
[truncated: 14,060 more rows]
