# Supplementary material for: SDG712, a Putative H3K9-Specific Methyltransferase Encoding Gene, Delays Flowering through Repressing the Expression of Florigen Genes in Rice
Source: Rice (N Y). 2021 Aug 6;14:73. doi: 10.1186/s12284-021-00513-9 (PMC8346621; doi:10.1186/s12284-021-00513-9)
Supplement: Supplementary file 3 — Additional file 3: Supplemental Table 2. Primers used for vector construction and gene expression analysis. [file 12284_2021_513_MOESM3_ESM.xlsx]

## Sheet: Primers
Supplemental Table 2. Primers used for vector construction and gene expression analysis.
Primers	Sequence(5’-3’)	Restriction enzyme sites	Description
SDG712-OX-F	CATGGTACCCAGCAGTTTCCACATCTCAG	KpnⅠ	Overexpression vector construction
SDG712-OX-R	ATCGGATCCGGCTCTGCATTGACTTCCTT	BamHⅠ
SDG712-GFP-F	TCAGAGCTCATGGCCAAACCCAATGGCAA	SacⅠ	SDG712:GFP fusion vector construction
SDG712-GFP-R	TTAGGATCCAACCCGCGCCCTCGATTTAG	BamHⅠ
Tail-3	GAGAGCATCATCGGTTACATCTTCTC		Tos17 insertion mutant identification
NG0566-F	GTAGGACTTCTGGTGCTCGC
NG0566-R	CAGCAACAGTGCAAGAGGAA
SDG712-ex-F	GCCCGTGTTGAATAATCTAC		Realtime-qPCR
SDG712-ex-R	TAACAGTTCGGGCAGACAGT
Hd3a-ex-F	TTGGTAGGGTTGTGGGTGATGTGC
Hd3a-ex-R	AGGTTAGGGTCACTTGGGCTTGGT
RFT1-ex-F	TCCGAGCCCAAGCAACCCTAAC
RFT1-ex-R	AGTTCCTGGTGCTGAAGTTCTG
Hd1-ex-F	CAACAGCAACAGCAGCAACAACGG
Hd1-ex-R	TACCACACACTCGCTCCCTTCCTT
Ehd1-ex-F	CGACAAAACACAAGACCACCCT
Ehd1-ex-R	CCTGTTTGTCTGAATCCCATCG
MADS14-ex-F	CTGGCGAAAGGATAGAGGATGT
MADS14-ex-R	CGCAACCGCAAGATGACAATAG
MADS50-ex-F	CATCAACACCACCAACGACAAC
MADS50-ex-R	GCGTGGTCTGTTTTTAGGATGG
Ehd2-ex-F	CAGCAACATCAGCAGCAACAAC
Ehd2-ex-R	GCTGCTGGAACTGAGGAAGAAG
Ehd3-ex-F	GGACCACCTCGTCACCTACAA
Ehd3-ex-R	CGCCGTTGGCCATGAG
Ehd4-ex-F	CAGCCAGCGGAATCATCAC
Ehd4-ex-R	CCAAATCCATCAGACCTACTCCT
DTH7-ex-F	GAACCTATGGCAGCATGTGT
DTH7-ex-R	CGTCATTGCTGCCATTGTT
DTH8-ex-F	CAGGAGTGCGTGTCGGAGTT
DTH8-ex-R	GGTCGTCGCCGTTGATGGT
Ghd7-ex-F	AGAGGAAGAAGAGGTGCTAC
Ghd7-ex-R	GACATAGGTGGATGGCGGTG
Actin1-ex-F	GACTCTGGTGATGGTGTCAGC
Actin1-ex-R	GGCTGGAAGAGGACCTCAGG
Ehd1-1F	AGCTAGCTGGAGGAGGAACA		ChIP-assay
Ehd1-1R	ATCACCAAAGCTAGCCTGCC
Ehd1-2F	GGAGCTTTAAAACCCTGCTGC
Ehd1-2R	TCACCTCCATGCATGAGCAA
Ehd1-3F	ATATGGTGCACGCGCATTCC
Ehd1-3R	ATAAGGCCACAGCTCTCGGT
Ehd1-4F	ATAATAATGGATCACCGAGAGCTG
Ehd1-4R	TCAGAAGTAAATCTTCCATGACTG
Ehd1-5F	TGAAGTGCAGCTACAAGGGT
Ehd1-5R	AGTGGTGCGTGTTTGTAACT
Ehd1-6F	TCAGCTCTGTGGTTGGACTG
Ehd1-6R	TGTTCTGCACTACCCTCCAAG
Ehd1-7F	AGAACGTCAGAGAAGCTGTGC
Ehd1-7R	TCTTGCAGAATGAGCAAACC
Ehd1-8F	ATCTACCCACCAACTCCA
Ehd1-8R	CTCCTCTACCCTCAAGCA
Ehd1-9F	AGCACATATTCCGAAAGC
Ehd1-9R	TCGCCATTGTAGTTGACC
Ehd1-10F	TACGCACTGCTGCTCATG
Ehd1-10R	ATTTCAAACCCTGCCTCT
RFT1-1F	CCAAGCCGCTCTACATCATAG
RFT1-1R	GACTGGGTGCGAGAATACAG
RFT1-2F	GGCCGGGAATAATGTCTAGC
RFT1-2R	TGCATGCATATGTGGAGGAG
RFT1-3F	GAACACACCGCGAATTGTAG
RFT1-3R	CTGTAGCTGATCTGGCATGG
RFT1-4F	TCGCCTCTGTAAATGGGGTC
RFT1-4R	CTCTCGCATGGCCCTTTCTA
RFT1-5F	GGGGCCGGCTAGCTATATAAAC
RFT1-5R	AGCCAAACAGTGACAGGGAT
RFT1-6F	GGATTGAACGGCAGGAGA
RFT1-6R	GCTAACCCACTAACTTATGAA
RFT1-7F	ATCCTCTTGTGGTTGGCAGG
RFT1-7R	TTGGAGACGATCCTTGCACC
RFT1-8F	AATGACATGAGGACGTTCTACAC
RFT1-8R	ATTAAATAACTTCTGGTGGGTCT
Hd3a-1F	CGCCGACATAGAAAGGAAAG
Hd3a-1R	CTGTCTGCAATTCTGCGTTG
Hd3a-2F	TGATCAATCATATATTCAAAGTCAAC
Hd3a-2R	CCGGTCAACTAACGGAAAAG
Hd3a-3F	TTTCCAACGTTAGCATCCAC
Hd3a-3R	TTTATACCATTTCCGTACCGTTAG
Hd3a-4F	CCTACAGATTGGAGGCAGCA
Hd3a-4R	TGAAGTGAGGAGAGATGGGA
Hd3a-5F	ATGCAGTACACTGACCGAGC
Hd3a-5R	GAGAGTGAGATGGCCGCTTT
Hd3a-6F	TTGTGGTTGGTAGGGTTG
Hd3a-6R	AAGGGTGTAGAATGTCCTCATG
